# Supplementary material for: The Geographic Distribution and Natural Variation of the Rice Blast Fungus Avirulence Gene AVR-Pita1 in Southern China
Source: Plants (Basel). 2025 Apr 15;14(8):1210. doi: 10.3390/plants14081210 (PMC12030372; doi:10.3390/plants14081210)
Supplement: Supplementary file 1 [file plants-14-01210-s001.zip]

Archive with 2 entries (2 files):
- Figure S1.pdf
- Supplemental materials20250404.xlsx
