# Supplementary material for: The Geographic Distribution and Natural Variation of the Rice Blast Fungus Avirulence Gene AVR-Pita1 in Southern China
Source: Plants (Basel). 2025 Apr 15;14(8):1210. doi: 10.3390/plants14081210 (PMC12030372; doi:10.3390/plants14081210)
Supplement: Supplementary file 1 [file plants-14-01210-s001.zip › Supplemental materials20250404.xlsx]

## Sheet: Table S1
Table S1. Rice blast strains used in this study.
Province	Strain	Collection year	City/prefecture	County/district	Abbreviation	Ecological zone	Number of strains
Hunnan	21TJ001	2021	Yiyang	Taojiang	TJ	The middle and lower reaches of the Yangtze River	60
	21TJ003	2021	Yiyang	Taojiang	TJ	The middle and lower reaches of the Yangtze River
	21TJ004	2021	Yiyang	Taojiang	TJ	The middle and lower reaches of the Yangtze River
	21TJ006	2021	Yiyang	Taojiang	TJ	The middle and lower reaches of the Yangtze River
	21TJ008	2021	Yiyang	Taojiang	TJ	The middle and lower reaches of the Yangtze River
	21TJ010	2021	Yiyang	Taojiang	TJ	The middle and lower reaches of the Yangtze River
	21TJ012	2021	Yiyang	Taojiang	TJ	The middle and lower reaches of the Yangtze River
	21TJ014	2021	Yiyang	Taojiang	TJ	The middle and lower reaches of the Yangtze River
	21TJ015	2021	Yiyang	Taojiang	TJ	The middle and lower reaches of the Yangtze River
	21TJ017	2021	Yiyang	Taojiang	TJ	The middle and lower reaches of the Yangtze River
	21TJ019	2021	Yiyang	Taojiang	TJ	The middle and lower reaches of the Yangtze River
	21TJ020	2021	Yiyang	Taojiang	TJ	The middle and lower reaches of the Yangtze River
	21TJ022	2021	Yiyang	Taojiang	TJ	The middle and lower reaches of the Yangtze River
	21TJ024	2021	Yiyang	Taojiang	TJ	The middle and lower reaches of the Yangtze River
	21TJ025	2021	Yiyang	Taojiang	TJ	The middle and lower reaches of the Yangtze River
	21TJ027	2021	Yiyang	Taojiang	TJ	The middle and lower reaches of the Yangtze River
	21TJ028	2021	Yiyang	Taojiang	TJ	The middle and lower reaches of the Yangtze River
	21TJ030	2021	Yiyang	Taojiang	TJ	The middle and lower reaches of the Yangtze River
	21TJ032	2021	Yiyang	Taojiang	TJ	The middle and lower reaches of the Yangtze River
	21TJ033	2021	Yiyang	Taojiang	TJ	The middle and lower reaches of the Yangtze River
	21TJ036	2021	Yiyang	Taojiang	TJ	The middle and lower reaches of the Yangtze River
	21TJ038	2021	Yiyang	Taojiang	TJ	The middle and lower reaches of the Yangtze River
	21TJ039	2021	Yiyang	Taojiang	TJ	The middle and lower reaches of the Yangtze River
	21TJ040	2021	Yiyang	Taojiang	TJ	The middle and lower reaches of the Yangtze River
	21TJ041	2021	Yiyang	Taojiang	TJ	The middle and lower reaches of the Yangtze River
	21TJ043	2021	Yiyang	Taojiang	TJ	The middle and lower reaches of the Yangtze River
	21TJ045	2021	Yiyang	Taojiang	TJ	The middle and lower reaches of the Yangtze River
	21TJ047	2021	Yiyang	Taojiang	TJ	The middle and lower reaches of the Yangtze River
	21TJ049	2021	Yiyang	Taojiang	TJ	The middle and lower reaches of the Yangtze River
	21TJ050	2021	Yiyang	Taojiang	TJ	The middle and lower reaches of the Yangtze River
	21TJ051	2021	Yiyang	Taojiang	TJ	The middle and lower reaches of the Yangtze River
	21TJ053	2021	Yiyang	Taojiang	TJ	The middle and lower reaches of the Yangtze River
	21TJ054	2021	Yiyang	Taojiang	TJ	The middle and lower reaches of the Yangtze River
	21TJ056	2021	Yiyang	Taojiang	TJ	The middle and lower reaches of the Yangtze River
	21TJ058	2021	Yiyang	Taojiang	TJ	The middle and lower reaches of the Yangtze River
	21TJ059	2021	Yiyang	Taojiang	TJ	The middle and lower reaches of the Yangtze River
	21TJ061	2021	Yiyang	Taojiang	TJ	The middle and lower reaches of the Yangtze River
	21TJ062	2021	Yiyang	Taojiang	TJ	The middle and lower reaches of the Yangtze River
	21TJ063	2021	Yiyang	Taojiang	TJ	The middle and lower reaches of the Yangtze River
	21TJ065	2021	Yiyang	Taojiang	TJ	The middle and lower reaches of the Yangtze River
	21TJ067	2021	Yiyang	Taojiang	TJ	The middle and lower reaches of the Yangtze River
	21TJ069	2021	Yiyang	Taojiang	TJ	The middle and lower reaches of the Yangtze River
	21TJ070	2021	Yiyang	Taojiang	TJ	The middle and lower reaches of the Yangtze River
	21TJ071	2021	Yiyang	Taojiang	TJ	The middle and lower reaches of the Yangtze River
	21TJ073	2021	Yiyang	Taojiang	TJ	The middle and lower reaches of the Yangtze River
	21TJ075	2021	Yiyang	Taojiang	TJ	The middle and lower reaches of the Yangtze River
	21TJ077	2021	Yiyang	Taojiang	TJ	The middle and lower reaches of the Yangtze River
	21TJ078	2021	Yiyang	Taojiang	TJ	The middle and lower reaches of the Yangtze River
	21TJ080	2021	Yiyang	Taojiang	TJ	The middle and lower reaches of the Yangtze River
	21TJ082	2021	Yiyang	Taojiang	TJ	The middle and lower reaches of the Yangtze River
	21TJ084	2021	Yiyang	Taojiang	TJ	The middle and lower reaches of the Yangtze River
	21TJ086	2021	Yiyang	Taojiang	TJ	The middle and lower reaches of the Yangtze River
	21TJ087	2021	Yiyang	Taojiang	TJ	The middle and lower reaches of the Yangtze River
	21TJ089	2021	Yiyang	Taojiang	TJ	The middle and lower reaches of the Yangtze River
	21TJ091	2021	Yiyang	Taojiang	TJ	The middle and lower reaches of the Yangtze River
	21TJ092	2021	Yiyang	Taojiang	TJ	The middle and lower reaches of the Yangtze River
	21TJ094	2021	Yiyang	Taojiang	TJ	The middle and lower reaches of the Yangtze River
	21TJ096	2021	Yiyang	Taojiang	TJ	The middle and lower reaches of the Yangtze River
	21TJ098	2021	Yiyang	Taojiang	TJ	The middle and lower reaches of the Yangtze River
	21TJ100	2021	Yiyang	Taojiang	TJ	The middle and lower reaches of the Yangtze River
	21XX001	2021	Xiangxi	Fenghuang	FH	Wuling Mountainous Area	57
	21XX003	2021	Xiangxi	Fenghuang	FH	Wuling Mountainous Area
	21XX005	2021	Xiangxi	Fenghuang	FH	Wuling Mountainous Area
	21XX007	2021	Xiangxi	Fenghuang	FH	Wuling Mountainous Area
	21XX009	2021	Xiangxi	Fenghuang	FH	Wuling Mountainous Area
	21XX010	2021	Xiangxi	Fenghuang	FH	Wuling Mountainous Area
	21XX012	2021	Xiangxi	Fenghuang	FH	Wuling Mountainous Area
	21XX014	2021	Xiangxi	Fenghuang	FH	Wuling Mountainous Area
	21XX015	2021	Xiangxi	Fenghuang	FH	Wuling Mountainous Area
	21XX016	2021	Xiangxi	Fenghuang	FH	Wuling Mountainous Area
	21XX018	2021	Xiangxi	Fenghuang	FH	Wuling Mountainous Area
	21XX020	2021	Xiangxi	Fenghuang	FH	Wuling Mountainous Area
	21XX022	2021	Xiangxi	Fenghuang	FH	Wuling Mountainous Area
	21XX023	2021	Xiangxi	Fenghuang	FH	Wuling Mountainous Area
	21XX024	2021	Xiangxi	Fenghuang	FH	Wuling Mountainous Area
	21XX025	2021	Xiangxi	Fenghuang	FH	Wuling Mountainous Area
	21XX027	2021	Xiangxi	Fenghuang	FH	Wuling Mountainous Area
	21XX028	2021	Xiangxi	Fenghuang	FH	Wuling Mountainous Area
	21XX029	2021	Xiangxi	Fenghuang	FH	Wuling Mountainous Area
	21XX030	2021	Xiangxi	Fenghuang	FH	Wuling Mountainous Area
	21XX031	2021	Xiangxi	Fenghuang	FH	Wuling Mountainous Area
	21XX033	2021	Xiangxi	Fenghuang	FH	Wuling Mountainous Area
	21XX034	2021	Xiangxi	Fenghuang	FH	Wuling Mountainous Area
	21XX035	2021	Xiangxi	Fenghuang	FH	Wuling Mountainous Area
	21XX037	2021	Xiangxi	Fenghuang	FH	Wuling Mountainous Area
	21XX039	2021	Xiangxi	Fenghuang	FH	Wuling Mountainous Area
	21XX040	2021	Xiangxi	Fenghuang	FH	Wuling Mountainous Area
	21XX042	2021	Xiangxi	Fenghuang	FH	Wuling Mountainous Area
	21XX043	2021	Xiangxi	Fenghuang	FH	Wuling Mountainous Area
	21XX046	2021	Xiangxi	Fenghuang	FH	Wuling Mountainous Area
	21XX047	2021	Xiangxi	Fenghuang	FH	Wuling Mountainous Area
	21XX048	2021	Xiangxi	Fenghuang	FH	Wuling Mountainous Area
	21XX049	2021	Xiangxi	Fenghuang	FH	Wuling Mountainous Area
	21XX051	2021	Xiangxi	Fenghuang	FH	Wuling Mountainous Area
	21XX052	2021	Xiangxi	Fenghuang	FH	Wuling Mountainous Area
	21XX055	2021	Xiangxi	Fenghuang	FH	Wuling Mountainous Area
	21XX057	2021	Xiangxi	Fenghuang	FH	Wuling Mountainous Area
	21XX060	2021	Xiangxi	Fenghuang	FH	Wuling Mountainous Area
	21XX061	2021	Xiangxi	Fenghuang	FH	Wuling Mountainous Area
	21XX063	2021	Xiangxi	Fenghuang	FH	Wuling Mountainous Area
	21XX065	2021	Xiangxi	Fenghuang	FH	Wuling Mountainous Area
	21XX069	2021	Xiangxi	Fenghuang	FH	Wuling Mountainous Area
	21XX072	2021	Xiangxi	Fenghuang	FH	Wuling Mountainous Area
	21XX074	2021	Xiangxi	Fenghuang	FH	Wuling Mountainous Area
	21XX076	2021	Xiangxi	Fenghuang	FH	Wuling Mountainous Area
	21XX078	2021	Xiangxi	Fenghuang	FH	Wuling Mountainous Area
	21XX080	2021	Xiangxi	Fenghuang	FH	Wuling Mountainous Area
	21XX081	2021	Xiangxi	Fenghuang	FH	Wuling Mountainous Area
	21XX082	2021	Xiangxi	Fenghuang	FH	Wuling Mountainous Area
	21XX085	2021	Xiangxi	Fenghuang	FH	Wuling Mountainous Area
	21XX087	2021	Xiangxi	Fenghuang	FH	Wuling Mountainous Area
	21XX089	2021	Xiangxi	Fenghuang	FH	Wuling Mountainous Area
	21XX092	2021	Xiangxi	Fenghuang	FH	Wuling Mountainous Area
	21XX094	2021	Xiangxi	Fenghuang	FH	Wuling Mountainous Area
	21XX096	2021	Xiangxi	Fenghuang	FH	Wuling Mountainous Area
	21XX098	2021	Xiangxi	Fenghuang	FH	Wuling Mountainous Area
	21XX100	2021	Xiangxi	Fenghuang	FH	Wuling Mountainous Area
	21JH001	2021	Yongzhou	Jianghua	JH	The middle and lower reaches of the Yangtze River	50
	21JH002	2021	Yongzhou	Jianghua	JH	The middle and lower reaches of the Yangtze River
	21JH005	2021	Yongzhou	Jianghua	JH	The middle and lower reaches of the Yangtze River
	21JH006	2021	Yongzhou	Jianghua	JH	The middle and lower reaches of the Yangtze River
	21JH008	2021	Yongzhou	Jianghua	JH	The middle and lower reaches of the Yangtze River
	21JH009	2021	Yongzhou	Jianghua	JH	The middle and lower reaches of the Yangtze River
	21JH010	2021	Yongzhou	Jianghua	JH	The middle and lower reaches of the Yangtze River
	21JH011	2021	Yongzhou	Jianghua	JH	The middle and lower reaches of the Yangtze River
	21JH013	2021	Yongzhou	Jianghua	JH	The middle and lower reaches of the Yangtze River
	21JH016	2021	Yongzhou	Jianghua	JH	The middle and lower reaches of the Yangtze River
	21JH017	2021	Yongzhou	Jianghua	JH	The middle and lower reaches of the Yangtze River
	21JH019	2021	Yongzhou	Jianghua	JH	The middle and lower reaches of the Yangtze River
	21JH020	2021	Yongzhou	Jianghua	JH	The middle and lower reaches of the Yangtze River
	21JH022	2021	Yongzhou	Jianghua	JH	The middle and lower reaches of the Yangtze River
	21JH023	2021	Yongzhou	Jianghua	JH	The middle and lower reaches of the Yangtze River
	21JH024	2021	Yongzhou	Jianghua	JH	The middle and lower reaches of the Yangtze River
	21JH025	2021	Yongzhou	Jianghua	JH	The middle and lower reaches of the Yangtze River
	21JH026	2021	Yongzhou	Jianghua	JH	The middle and lower reaches of the Yangtze River
	21JH028	2021	Yongzhou	Jianghua	JH	The middle and lower reaches of the Yangtze River
	21JH030	2021	Yongzhou	Jianghua	JH	The middle and lower reaches of the Yangtze River
	21JH032	2021	Yongzhou	Jianghua	JH	The middle and lower reaches of the Yangtze River
	21JH035	2021	Yongzhou	Jianghua	JH	The middle and lower reaches of the Yangtze River
	21JH036	2021	Yongzhou	Jianghua	JH	The middle and lower reaches of the Yangtze River
	21JH037	2021	Yongzhou	Jianghua	JH	The middle and lower reaches of the Yangtze River
	21JH038	2021	Yongzhou	Jianghua	JH	The middle and lower reaches of the Yangtze River
	21JH041	2021	Yongzhou	Jianghua	JH	The middle and lower reaches of the Yangtze River
	21JH043	2021	Yongzhou	Jianghua	JH	The middle and lower reaches of the Yangtze River
	21JH044	2021	Yongzhou	Jianghua	JH	The middle and lower reaches of the Yangtze River
	21JH045	2021	Yongzhou	Jianghua	JH	The middle and lower reaches of the Yangtze River
	21JH046	2021	Yongzhou	Jianghua	JH	The middle and lower reaches of the Yangtze River
	21JH047	2021	Yongzhou	Jianghua	JH	The middle and lower reaches of the Yangtze River
	21JH048	2021	Yongzhou	Jianghua	JH	The middle and lower reaches of the Yangtze River
	21JH049	2021	Yongzhou	Jianghua	JH	The middle and lower reaches of the Yangtze River
	21JH050	2021	Yongzhou	Jianghua	JH	The middle and lower reaches of the Yangtze River
	21JH052	2021	Yongzhou	Jianghua	JH	The middle and lower reaches of the Yangtze River
	21JH053	2021	Yongzhou	Jianghua	JH	The middle and lower reaches of the Yangtze River
	21JH054	2021	Yongzhou	Jianghua	JH	The middle and lower reaches of the Yangtze River
	21JH055	2021	Yongzhou	Jianghua	JH	The middle and lower reaches of the Yangtze River
	21JH056	2021	Yongzhou	Jianghua	JH	The middle and lower reaches of the Yangtze River
	21JH057	2021	Yongzhou	Jianghua	JH	The middle and lower reaches of the Yangtze River
	21JH058	2021	Yongzhou	Jianghua	JH	The middle and lower reaches of the Yangtze River
	21JH060	2021	Yongzhou	Jianghua	JH	The middle and lower reaches of the Yangtze River
	21JH061	2021	Yongzhou	Jianghua	JH	The middle and lower reaches of the Yangtze River
	21JH063	2021	Yongzhou	Jianghua	JH	The middle and lower reaches of the Yangtze River
	21JH065	2021	Yongzhou	Jianghua	JH	The middle and lower reaches of the Yangtze River
	21JH070	2021	Yongzhou	Jianghua	JH	The middle and lower reaches of the Yangtze River
	21JH073	2021	Yongzhou	Jianghua	JH	The middle and lower reaches of the Yangtze River
	21JH074	2021	Yongzhou	Jianghua	JH	The middle and lower reaches of the Yangtze River
	21JH077	2021	Yongzhou	Jianghua	JH	The middle and lower reaches of the Yangtze River
	21JH079	2021	Yongzhou	Jianghua	JH	The middle and lower reaches of the Yangtze River
	21RW009	2021	Changsha	Liuyang	LY	The middle and lower reaches of the Yangtze River	56
	21RW021	2021	Changsha	Liuyang	LY	The middle and lower reaches of the Yangtze River
	21RW032	2021	Changsha	Liuyang	LY	The middle and lower reaches of the Yangtze River
	21RW038	2021	Changsha	Liuyang	LY	The middle and lower reaches of the Yangtze River
	21RW049	2021	Changsha	Liuyang	LY	The middle and lower reaches of the Yangtze River
	21RW056	2021	Changsha	Liuyang	LY	The middle and lower reaches of the Yangtze River
	21RW058	2021	Changsha	Liuyang	LY	The middle and lower reaches of the Yangtze River
	21RW101	2021	Changsha	Liuyang	LY	The middle and lower reaches of the Yangtze River
	21RW102	2021	Changsha	Liuyang	LY	The middle and lower reaches of the Yangtze River
	21RW111	2021	Changsha	Liuyang	LY	The middle and lower reaches of the Yangtze River
	21RW029	2021	Changsha	Liuyang	LY	The middle and lower reaches of the Yangtze River
	21RW065	2021	Changsha	Liuyang	LY	The middle and lower reaches of the Yangtze River
	21RW027	2021	Changsha	Liuyang	LY	The middle and lower reaches of the Yangtze River
	21RW074	2021	Changsha	Liuyang	LY	The middle and lower reaches of the Yangtze River
	21RW076	2021	Changsha	Liuyang	LY	The middle and lower reaches of the Yangtze River
	21RW083	2021	Changsha	Liuyang	LY	The middle and lower reaches of the Yangtze River
	21RW085	2021	Changsha	Liuyang	LY	The middle and lower reaches of the Yangtze River
	21RW087	2021	Changsha	Liuyang	LY	The middle and lower reaches of the Yangtze River
	21RW025	2021	Changsha	Liuyang	LY	The middle and lower reaches of the Yangtze River
	21RW061	2021	Changsha	Liuyang	LY	The middle and lower reaches of the Yangtze River
	21RW112	2021	Changsha	Liuyang	LY	The middle and lower reaches of the Yangtze River
	21TX039	2021	Changsha	Liuyang	LY	The middle and lower reaches of the Yangtze River
	21TX061	2021	Changsha	Liuyang	LY	The middle and lower reaches of the Yangtze River
	21TX033	2021	Changsha	Liuyang	LY	The middle and lower reaches of the Yangtze River
	21TX036	2021	Changsha	Liuyang	LY	The middle and lower reaches of the Yangtze River
	21TX037	2021	Changsha	Liuyang	LY	The middle and lower reaches of the Yangtze River
	21TX064	2021	Changsha	Liuyang	LY	The middle and lower reaches of the Yangtze River
	21TX070	2021	Changsha	Liuyang	LY	The middle and lower reaches of the Yangtze River
	21TX076	2021	Changsha	Liuyang	LY	The middle and lower reaches of the Yangtze River
	21TX084	2021	Changsha	Liuyang	LY	The middle and lower reaches of the Yangtze River
	21TX085	2021	Changsha	Liuyang	LY	The middle and lower reaches of the Yangtze River
	21TX088	2021	Changsha	Liuyang	LY	The middle and lower reaches of the Yangtze River
	21TX099	2021	Changsha	Liuyang	LY	The middle and lower reaches of the Yangtze River
	21TX101	2021	Changsha	Liuyang	LY	The middle and lower reaches of the Yangtze River
	21TX110	2021	Changsha	Liuyang	LY	The middle and lower reaches of the Yangtze River
	21TX117	2021	Changsha	Liuyang	LY	The middle and lower reaches of the Yangtze River
	21TX120	2021	Changsha	Liuyang	LY	The middle and lower reaches of the Yangtze River
	21TX010	2021	Changsha	Liuyang	LY	The middle and lower reaches of the Yangtze River
	21TX021	2021	Changsha	Liuyang	LY	The middle and lower reaches of the Yangtze River
	21ZZ007	2021	Changsha	Liuyang	LY	The middle and lower reaches of the Yangtze River
	21ZZ009	2021	Changsha	Liuyang	LY	The middle and lower reaches of the Yangtze River
	21ZZ012	2021	Changsha	Liuyang	LY	The middle and lower reaches of the Yangtze River
	21ZZ014	2021	Changsha	Liuyang	LY	The middle and lower reaches of the Yangtze River
	21ZZ016	2021	Changsha	Liuyang	LY	The middle and lower reaches of the Yangtze River
	21ZZ018	2021	Changsha	Liuyang	LY	The middle and lower reaches of the Yangtze River
	21ZZ074	2021	Changsha	Liuyang	LY	The middle and lower reaches of the Yangtze River
	21ZZ122	2021	Changsha	Liuyang	LY	The middle and lower reaches of the Yangtze River
	21ZZ131	2021	Changsha	Liuyang	LY	The middle and lower reaches of the Yangtze River
	21ZZ041	2021	Changsha	Liuyang	LY	The middle and lower reaches of the Yangtze River
	21ZZ043	2021	Changsha	Liuyang	LY	The middle and lower reaches of the Yangtze River
	21ZZ047	2021	Changsha	Liuyang	LY	The middle and lower reaches of the Yangtze River
	21ZZ058	2021	Changsha	Liuyang	LY	The middle and lower reaches of the Yangtze River
	21ZZ067	2021	Changsha	Liuyang	LY	The middle and lower reaches of the Yangtze River
	21ZZ072	2021	Changsha	Liuyang	LY	The middle and lower reaches of the Yangtze River
	21ZZ078	2021	Changsha	Liuyang	LY	The middle and lower reaches of the Yangtze River
	21ZZ089	2021	Changsha	Liuyang	LY	The middle and lower reaches of the Yangtze River
Sichuan	21SC001	2021	Ya'an	Yucheng	YC	The upper reaches of the Yangtze River	55
	21SC003	2021	Ya'an	Yucheng	YC	The upper reaches of the Yangtze River
	21SC006	2021	Ya'an	Yucheng	YC	The upper reaches of the Yangtze River
	21SC007	2021	Ya'an	Yucheng	YC	The upper reaches of the Yangtze River
	21SC008	2021	Ya'an	Yucheng	YC	The upper reaches of the Yangtze River
	21SC010	2021	Ya'an	Yucheng	YC	The upper reaches of the Yangtze River
	21SC012	2021	Ya'an	Yucheng	YC	The upper reaches of the Yangtze River
	21SC013	2021	Ya'an	Yucheng	YC	The upper reaches of the Yangtze River
	21SC017	2021	Ya'an	Yucheng	YC	The upper reaches of the Yangtze River
	21SC018	2021	Ya'an	Yucheng	YC	The upper reaches of the Yangtze River
	21SC019	2021	Ya'an	Yucheng	YC	The upper reaches of the Yangtze River
	21SC020	2021	Ya'an	Yucheng	YC	The upper reaches of the Yangtze River
	21SC021	2021	Ya'an	Yucheng	YC	The upper reaches of the Yangtze River
	21SC022	2021	Ya'an	Yucheng	YC	The upper reaches of the Yangtze River
	21SC027	2021	Ya'an	Yucheng	YC	The upper reaches of the Yangtze River
	21SC030	2021	Ya'an	Yucheng	YC	The upper reaches of the Yangtze River
	21SC032	2021	Ya'an	Yucheng	YC	The upper reaches of the Yangtze River
	21SC034	2021	Ya'an	Yucheng	YC	The upper reaches of the Yangtze River
	21SC036	2021	Ya'an	Yucheng	YC	The upper reaches of the Yangtze River
	21SC037	2021	Ya'an	Yucheng	YC	The upper reaches of the Yangtze River
	21SC038	2021	Ya'an	Yucheng	YC	The upper reaches of the Yangtze River
	21SC039	2021	Ya'an	Yucheng	YC	The upper reaches of the Yangtze River
	21SC040	2021	Ya'an	Yucheng	YC	The upper reaches of the Yangtze River
	21SC041	2021	Ya'an	Yucheng	YC	The upper reaches of the Yangtze River
	21SC042	2021	Ya'an	Yucheng	YC	The upper reaches of the Yangtze River
	21SC043	2021	Ya'an	Yucheng	YC	The upper reaches of the Yangtze River
	21SC044	2021	Ya'an	Yucheng	YC	The upper reaches of the Yangtze River
	21SC045	2021	Ya'an	Yucheng	YC	The upper reaches of the Yangtze River
	21SC046	2021	Ya'an	Yucheng	YC	The upper reaches of the Yangtze River
	21SC047	2021	Ya'an	Yucheng	YC	The upper reaches of the Yangtze River
	21SC049	2021	Ya'an	Yucheng	YC	The upper reaches of the Yangtze River
	21SC050	2021	Ya'an	Yucheng	YC	The upper reaches of the Yangtze River
	21SC051	2021	Ya'an	Yucheng	YC	The upper reaches of the Yangtze River
	21SC052	2021	Ya'an	Yucheng	YC	The upper reaches of the Yangtze River
	21SC053	2021	Ya'an	Yucheng	YC	The upper reaches of the Yangtze River
	21SC060	2021	Ya'an	Yucheng	YC	The upper reaches of the Yangtze River
	21SC062	2021	Ya'an	Yucheng	YC	The upper reaches of the Yangtze River
	21SC063	2021	Ya'an	Yucheng	YC	The upper reaches of the Yangtze River
	21SC064	2021	Ya'an	Yucheng	YC	The upper reaches of the Yangtze River
	21SC065	2021	Ya'an	Yucheng	YC	The upper reaches of the Yangtze River
	21SC066	2021	Ya'an	Yucheng	YC	The upper reaches of the Yangtze River
	21SC067	2021	Ya'an	Yucheng	YC	The upper reaches of the Yangtze River
	21SC068	2021	Ya'an	Yucheng	YC	The upper reaches of the Yangtze River
	21SC069	2021	Ya'an	Yucheng	YC	The upper reaches of the Yangtze River
	21SC070	2021	Ya'an	Yucheng	YC	The upper reaches of the Yangtze River
	21SC072	2021	Ya'an	Yucheng	YC	The upper reaches of the Yangtze River
	21SC073	2021	Ya'an	Yucheng	YC	The upper reaches of the Yangtze River
	21SC074	2021	Ya'an	Yucheng	YC	The upper reaches of the Yangtze River
	21SC075	2021	Ya'an	Yucheng	YC	The upper reaches of the Yangtze River
	21SC076	2021	Ya'an	Yucheng	YC	The upper reaches of the Yangtze River
	21SC077	2021	Ya'an	Yucheng	YC	The upper reaches of the Yangtze River
	21SC078	2021	Ya'an	Yucheng	YC	The upper reaches of the Yangtze River
	21SC079	2021	Ya'an	Yucheng	YC	The upper reaches of the Yangtze River
	21SC084	2021	Ya'an	Yucheng	YC	The upper reaches of the Yangtze River
	21SC087	2021	Ya'an	Yucheng	YC	The upper reaches of the Yangtze River
	22PJ001	2022	Chengdu	Pujiang	PJ	The upper reaches of the Yangtze River	53
	22PJ002	2022	Chengdu	Pujiang	PJ	The upper reaches of the Yangtze River
	22PJ005	2022	Chengdu	Pujiang	PJ	The upper reaches of the Yangtze River
	22PJ006	2022	Chengdu	Pujiang	PJ	The upper reaches of the Yangtze River
	22PJ008	2022	Chengdu	Pujiang	PJ	The upper reaches of the Yangtze River
	22PJ009	2022	Chengdu	Pujiang	PJ	The upper reaches of the Yangtze River
	22PJ011	2022	Chengdu	Pujiang	PJ	The upper reaches of the Yangtze River
	22PJ014	2022	Chengdu	Pujiang	PJ	The upper reaches of the Yangtze River
	22PJ018	2022	Chengdu	Pujiang	PJ	The upper reaches of the Yangtze River
	22PJ020	2022	Chengdu	Pujiang	PJ	The upper reaches of the Yangtze River
	22PJ022	2022	Chengdu	Pujiang	PJ	The upper reaches of the Yangtze River
	22PJ023	2022	Chengdu	Pujiang	PJ	The upper reaches of the Yangtze River
	22PJ024	2022	Chengdu	Pujiang	PJ	The upper reaches of the Yangtze River
	22PJ026	2022	Chengdu	Pujiang	PJ	The upper reaches of the Yangtze River
	22PJ027	2022	Chengdu	Pujiang	PJ	The upper reaches of the Yangtze River
	22PJ029	2022	Chengdu	Pujiang	PJ	The upper reaches of the Yangtze River
	22PJ030	2022	Chengdu	Pujiang	PJ	The upper reaches of the Yangtze River
	22PJ031	2022	Chengdu	Pujiang	PJ	The upper reaches of the Yangtze River
	22PJ032	2022	Chengdu	Pujiang	PJ	The upper reaches of the Yangtze River
	22PJ034	2022	Chengdu	Pujiang	PJ	The upper reaches of the Yangtze River
	22PJ035	2022	Chengdu	Pujiang	PJ	The upper reaches of the Yangtze River
	22PJ037	2022	Chengdu	Pujiang	PJ	The upper reaches of the Yangtze River
	22PJ038	2022	Chengdu	Pujiang	PJ	The upper reaches of the Yangtze River
	22PJ040	2022	Chengdu	Pujiang	PJ	The upper reaches of the Yangtze River
	22PJ041	2022	Chengdu	Pujiang	PJ	The upper reaches of the Yangtze River
	22PJ042	2022	Chengdu	Pujiang	PJ	The upper reaches of the Yangtze River
	22PJ043	2022	Chengdu	Pujiang	PJ	The upper reaches of the Yangtze River
	22PJ044	2022	Chengdu	Pujiang	PJ	The upper reaches of the Yangtze River
	22PJ046	2022	Chengdu	Pujiang	PJ	The upper reaches of the Yangtze River
	22PJ048	2022	Chengdu	Pujiang	PJ	The upper reaches of the Yangtze River
	22PJ050	2022	Chengdu	Pujiang	PJ	The upper reaches of the Yangtze River
	22PJ051	2022	Chengdu	Pujiang	PJ	The upper reaches of the Yangtze River
	22PJ053	2022	Chengdu	Pujiang	PJ	The upper reaches of the Yangtze River
	22PJ054	2022	Chengdu	Pujiang	PJ	The upper reaches of the Yangtze River
	22PJ056	2022	Chengdu	Pujiang	PJ	The upper reaches of the Yangtze River
	22PJ058	2022	Chengdu	Pujiang	PJ	The upper reaches of the Yangtze River
	22PJ059	2022	Chengdu	Pujiang	PJ	The upper reaches of the Yangtze River
	22PJ060	2022	Chengdu	Pujiang	PJ	The upper reaches of the Yangtze River
	22PJ062	2022	Chengdu	Pujiang	PJ	The upper reaches of the Yangtze River
	22PJ063	2022	Chengdu	Pujiang	PJ	The upper reaches of the Yangtze River
	22PJ064	2022	Chengdu	Pujiang	PJ	The upper reaches of the Yangtze River
	22PJ066	2022	Chengdu	Pujiang	PJ	The upper reaches of the Yangtze River
	22PJ068	2022	Chengdu	Pujiang	PJ	The upper reaches of the Yangtze River
	22PJ070	2022	Chengdu	Pujiang	PJ	The upper reaches of the Yangtze River
	22PJ071	2022	Chengdu	Pujiang	PJ	The upper reaches of the Yangtze River
	22PJ072	2022	Chengdu	Pujiang	PJ	The upper reaches of the Yangtze River
	22PJ074	2022	Chengdu	Pujiang	PJ	The upper reaches of the Yangtze River
	22PJ076	2022	Chengdu	Pujiang	PJ	The upper reaches of the Yangtze River
	22PJ079	2022	Chengdu	Pujiang	PJ	The upper reaches of the Yangtze River
	22PJ080	2022	Chengdu	Pujiang	PJ	The upper reaches of the Yangtze River
	22PJ081	2022	Chengdu	Pujiang	PJ	The upper reaches of the Yangtze River
	22PJ085	2022	Chengdu	Pujiang	PJ	The upper reaches of the Yangtze River
	22PJ086	2022	Chengdu	Pujiang	PJ	The upper reaches of the Yangtze River
	22QL001	2022	Chengdu	Qionglai	QL	The upper reaches of the Yangtze River	52
	22QL003	2022	Chengdu	Qionglai	QL	The upper reaches of the Yangtze River
	22QL004	2022	Chengdu	Qionglai	QL	The upper reaches of the Yangtze River
	22QL007	2022	Chengdu	Qionglai	QL	The upper reaches of the Yangtze River
	22QL008	2022	Chengdu	Qionglai	QL	The upper reaches of the Yangtze River
	22QL010	2022	Chengdu	Qionglai	QL	The upper reaches of the Yangtze River
	22QL012	2022	Chengdu	Qionglai	QL	The upper reaches of the Yangtze River
	22QL016	2022	Chengdu	Qionglai	QL	The upper reaches of the Yangtze River
	22QL019	2022	Chengdu	Qionglai	QL	The upper reaches of the Yangtze River
	22QL020	2022	Chengdu	Qionglai	QL	The upper reaches of the Yangtze River
	22QL021	2022	Chengdu	Qionglai	QL	The upper reaches of the Yangtze River
	22QL023	2022	Chengdu	Qionglai	QL	The upper reaches of the Yangtze River
	22QL025	2022	Chengdu	Qionglai	QL	The upper reaches of the Yangtze River
	22QL026	2022	Chengdu	Qionglai	QL	The upper reaches of the Yangtze River
	22QL027	2022	Chengdu	Qionglai	QL	The upper reaches of the Yangtze River
	22QL029	2022	Chengdu	Qionglai	QL	The upper reaches of the Yangtze River
	22QL030	2022	Chengdu	Qionglai	QL	The upper reaches of the Yangtze River
	22QL032	2022	Chengdu	Qionglai	QL	The upper reaches of the Yangtze River
	22QL034	2022	Chengdu	Qionglai	QL	The upper reaches of the Yangtze River
	22QL035	2022	Chengdu	Qionglai	QL	The upper reaches of the Yangtze River
	22QL037	2022	Chengdu	Qionglai	QL	The upper reaches of the Yangtze River
	22QL038	2022	Chengdu	Qionglai	QL	The upper reaches of the Yangtze River
	22QL039	2022	Chengdu	Qionglai	QL	The upper reaches of the Yangtze River
	22QL040	2022	Chengdu	Qionglai	QL	The upper reaches of the Yangtze River
	22QL041	2022	Chengdu	Qionglai	QL	The upper reaches of the Yangtze River
	22QL042	2022	Chengdu	Qionglai	QL	The upper reaches of the Yangtze River
	22QL043	2022	Chengdu	Qionglai	QL	The upper reaches of the Yangtze River
	22QL044	2022	Chengdu	Qionglai	QL	The upper reaches of the Yangtze River
	22QL047	2022	Chengdu	Qionglai	QL	The upper reaches of the Yangtze River
	22QL049	2022	Chengdu	Qionglai	QL	The upper reaches of the Yangtze River
	22QL050	2022	Chengdu	Qionglai	QL	The upper reaches of the Yangtze River
	22QL054	2022	Chengdu	Qionglai	QL	The upper reaches of the Yangtze River
	22QL056	2022	Chengdu	Qionglai	QL	The upper reaches of the Yangtze River
	22QL058	2022	Chengdu	Qionglai	QL	The upper reaches of the Yangtze River
	22QL059	2022	Chengdu	Qionglai	QL	The upper reaches of the Yangtze River
	22QL060	2022	Chengdu	Qionglai	QL	The upper reaches of the Yangtze River
	22QL061	2022	Chengdu	Qionglai	QL	The upper reaches of the Yangtze River
	22QL063	2022	Chengdu	Qionglai	QL	The upper reaches of the Yangtze River
	22QL065	2022	Chengdu	Qionglai	QL	The upper reaches of the Yangtze River
	22QL067	2022	Chengdu	Qionglai	QL	The upper reaches of the Yangtze River
	22QL069	2022	Chengdu	Qionglai	QL	The upper reaches of the Yangtze River
	22QL072	2022	Chengdu	Qionglai	QL	The upper reaches of the Yangtze River
	22QL074	2022	Chengdu	Qionglai	QL	The upper reaches of the Yangtze River
	22QL078	2022	Chengdu	Qionglai	QL	The upper reaches of the Yangtze River
	22QL080	2022	Chengdu	Qionglai	QL	The upper reaches of the Yangtze River
	22QL082	2022	Chengdu	Qionglai	QL	The upper reaches of the Yangtze River
	22QL083	2022	Chengdu	Qionglai	QL	The upper reaches of the Yangtze River
	22QL085	2022	Chengdu	Qionglai	QL	The upper reaches of the Yangtze River
	22QL087	2022	Chengdu	Qionglai	QL	The upper reaches of the Yangtze River
	22QL089	2022	Chengdu	Qionglai	QL	The upper reaches of the Yangtze River
	22QL092	2022	Chengdu	Qionglai	QL	The upper reaches of the Yangtze River
	22QL094	2022	Chengdu	Qionglai	QL	The upper reaches of the Yangtze River
Guangdong	21GD001	2021	Guangzhou	Conghua	CH	South China	60
	21GD004	2021	Guangzhou	Conghua	CH	South China
	21GD005	2021	Guangzhou	Conghua	CH	South China
	21GD007	2021	Guangzhou	Conghua	CH	South China
	21GD009	2021	Guangzhou	Conghua	CH	South China
	21GD010	2021	Guangzhou	Conghua	CH	South China
	21GD012	2021	Guangzhou	Conghua	CH	South China
	21GD015	2021	Guangzhou	Conghua	CH	South China
	21GD017	2021	Guangzhou	Conghua	CH	South China
	21GD019	2021	Guangzhou	Conghua	CH	South China
	21GD020	2021	Guangzhou	Conghua	CH	South China
	21GD022	2021	Guangzhou	Conghua	CH	South China
	21GD024	2021	Guangzhou	Conghua	CH	South China
	21GD026	2021	Guangzhou	Conghua	CH	South China
	21GD027	2021	Guangzhou	Conghua	CH	South China
	21GD028	2021	Guangzhou	Conghua	CH	South China
	21GD030	2021	Guangzhou	Conghua	CH	South China
	21GD031	2021	Guangzhou	Conghua	CH	South China
	21GD033	2021	Guangzhou	Conghua	CH	South China
	21GD034	2021	Guangzhou	Conghua	CH	South China
	21GD036	2021	Guangzhou	Conghua	CH	South China
	21GD038	2021	Guangzhou	Conghua	CH	South China
	21GD039	2021	Guangzhou	Conghua	CH	South China
	21GD041	2021	Guangzhou	Conghua	CH	South China
	21GD043	2021	Guangzhou	Conghua	CH	South China
	21GD044	2021	Guangzhou	Conghua	CH	South China
	21GD046	2021	Guangzhou	Conghua	CH	South China
	21GD047	2021	Guangzhou	Conghua	CH	South China
	21GD049	2021	Guangzhou	Conghua	CH	South China
	21GD050	2021	Guangzhou	Conghua	CH	South China
	21GD052	2021	Guangzhou	Conghua	CH	South China
	21GD053	2021	Guangzhou	Conghua	CH	South China
	21GD055	2021	Guangzhou	Conghua	CH	South China
	21GD056	2021	Guangzhou	Conghua	CH	South China
	21GD058	2021	Guangzhou	Conghua	CH	South China
	21GD060	2021	Guangzhou	Conghua	CH	South China
	21GD062	2021	Guangzhou	Conghua	CH	South China
	21GD063	2021	Guangzhou	Conghua	CH	South China
	21GD064	2021	Guangzhou	Conghua	CH	South China
	21GD066	2021	Guangzhou	Conghua	CH	South China
	21GD067	2021	Guangzhou	Conghua	CH	South China
	21GD069	2021	Guangzhou	Conghua	CH	South China
	21GD073	2021	Guangzhou	Conghua	CH	South China
	21GD071	2021	Guangzhou	Conghua	CH	South China
	21GD075	2021	Guangzhou	Conghua	CH	South China
	21GD076	2021	Guangzhou	Conghua	CH	South China
	21GD078	2021	Guangzhou	Conghua	CH	South China
	21GD080	2021	Guangzhou	Conghua	CH	South China
	21GD081	2021	Guangzhou	Conghua	CH	South China
	21GD083	2021	Guangzhou	Conghua	CH	South China
	21GD085	2021	Guangzhou	Conghua	CH	South China
	21GD087	2021	Guangzhou	Conghua	CH	South China
	21GD089	2021	Guangzhou	Conghua	CH	South China
	21GD092	2021	Guangzhou	Conghua	CH	South China
	21GD090	2021	Guangzhou	Conghua	CH	South China
	21GD091	2021	Guangzhou	Conghua	CH	South China
	21GD094	2021	Guangzhou	Conghua	CH	South China
	21GD096	2021	Guangzhou	Conghua	CH	South China
	21GD098	2021	Guangzhou	Conghua	CH	South China
	21GD100	2021	Guangzhou	Conghua	CH	South China
Zhejiang	21ZJ001	2021	Hangzhou	Lin'an	LA	The middle and lower reaches of the Yangtze River	57
	21ZJ002	2021	Hangzhou	Lin'an	LA	The middle and lower reaches of the Yangtze River
	21ZJ003	2021	Hangzhou	Lin'an	LA	The middle and lower reaches of the Yangtze River
	21ZJ005	2021	Hangzhou	Lin'an	LA	The middle and lower reaches of the Yangtze River
	21ZJ009	2021	Hangzhou	Lin'an	LA	The middle and lower reaches of the Yangtze River
	21ZJ012	2021	Hangzhou	Lin'an	LA	The middle and lower reaches of the Yangtze River
	21ZJ014	2021	Hangzhou	Lin'an	LA	The middle and lower reaches of the Yangtze River
	21ZJ015	2021	Hangzhou	Lin'an	LA	The middle and lower reaches of the Yangtze River
	21ZJ018	2021	Hangzhou	Lin'an	LA	The middle and lower reaches of the Yangtze River
	21ZJ020	2021	Hangzhou	Lin'an	LA	The middle and lower reaches of the Yangtze River
	21ZJ021	2021	Hangzhou	Lin'an	LA	The middle and lower reaches of the Yangtze River
	21ZJ022	2021	Hangzhou	Lin'an	LA	The middle and lower reaches of the Yangtze River
	21ZJ024	2021	Hangzhou	Lin'an	LA	The middle and lower reaches of the Yangtze River
	21ZJ025	2021	Hangzhou	Lin'an	LA	The middle and lower reaches of the Yangtze River
	21ZJ027	2021	Hangzhou	Lin'an	LA	The middle and lower reaches of the Yangtze River
	21ZJ029	2021	Hangzhou	Lin'an	LA	The middle and lower reaches of the Yangtze River
	21ZJ031	2021	Hangzhou	Lin'an	LA	The middle and lower reaches of the Yangtze River
	21ZJ032	2021	Hangzhou	Lin'an	LA	The middle and lower reaches of the Yangtze River
	21ZJ036	2021	Hangzhou	Lin'an	LA	The middle and lower reaches of the Yangtze River
	21ZJ038	2021	Hangzhou	Lin'an	LA	The middle and lower reaches of the Yangtze River
	21ZJ040	2021	Hangzhou	Lin'an	LA	The middle and lower reaches of the Yangtze River
	21ZJ041	2021	Hangzhou	Lin'an	LA	The middle and lower reaches of the Yangtze River
	21ZJ043	2021	Hangzhou	Lin'an	LA	The middle and lower reaches of the Yangtze River
	21ZJ047	2021	Hangzhou	Lin'an	LA	The middle and lower reaches of the Yangtze River
	21ZJ049	2021	Hangzhou	Lin'an	LA	The middle and lower reaches of the Yangtze River
	21ZJ050	2021	Hangzhou	Lin'an	LA	The middle and lower reaches of the Yangtze River
	21ZJ052	2021	Hangzhou	Lin'an	LA	The middle and lower reaches of the Yangtze River
	21ZJ053	2021	Hangzhou	Lin'an	LA	The middle and lower reaches of the Yangtze River
	21ZJ055	2021	Hangzhou	Lin'an	LA	The middle and lower reaches of the Yangtze River
	21ZJ057	2021	Hangzhou	Lin'an	LA	The middle and lower reaches of the Yangtze River
	21ZJ059	2021	Hangzhou	Lin'an	LA	The middle and lower reaches of the Yangtze River
	21ZJ060	2021	Hangzhou	Lin'an	LA	The middle and lower reaches of the Yangtze River
	21ZJ063	2021	Hangzhou	Lin'an	LA	The middle and lower reaches of the Yangtze River
	21ZJ064	2021	Hangzhou	Lin'an	LA	The middle and lower reaches of the Yangtze River
	21ZJ065	2021	Hangzhou	Lin'an	LA	The middle and lower reaches of the Yangtze River
	21ZJ073	2021	Hangzhou	Lin'an	LA	The middle and lower reaches of the Yangtze River
	21ZJ074	2021	Hangzhou	Lin'an	LA	The middle and lower reaches of the Yangtze River
	21ZJ077	2021	Hangzhou	Lin'an	LA	The middle and lower reaches of the Yangtze River
	21ZJ078	2021	Hangzhou	Lin'an	LA	The middle and lower reaches of the Yangtze River
	21ZJ100	2021	Hangzhou	Lin'an	LA	The middle and lower reaches of the Yangtze River
	21ZJ104	2021	Hangzhou	Lin'an	LA	The middle and lower reaches of the Yangtze River
	21ZJ105	2021	Hangzhou	Lin'an	LA	The middle and lower reaches of the Yangtze River
	21ZJ106	2021	Hangzhou	Lin'an	LA	The middle and lower reaches of the Yangtze River
	21ZJ107	2021	Hangzhou	Lin'an	LA	The middle and lower reaches of the Yangtze River
	21ZJ108	2021	Hangzhou	Lin'an	LA	The middle and lower reaches of the Yangtze River
	21ZJ110	2021	Hangzhou	Lin'an	LA	The middle and lower reaches of the Yangtze River
	21ZJ117	2021	Hangzhou	Lin'an	LA	The middle and lower reaches of the Yangtze River
	21ZJ120	2021	Hangzhou	Lin'an	LA	The middle and lower reaches of the Yangtze River
	21ZJ126	2021	Hangzhou	Lin'an	LA	The middle and lower reaches of the Yangtze River
	21ZJ127	2021	Hangzhou	Lin'an	LA	The middle and lower reaches of the Yangtze River
	21ZJ151	2021	Hangzhou	Lin'an	LA	The middle and lower reaches of the Yangtze River
	21ZJ152	2021	Hangzhou	Lin'an	LA	The middle and lower reaches of the Yangtze River
	21ZJ155	2021	Hangzhou	Lin'an	LA	The middle and lower reaches of the Yangtze River
	21ZJ156	2021	Hangzhou	Lin'an	LA	The middle and lower reaches of the Yangtze River
	21ZJ158	2021	Hangzhou	Lin'an	LA	The middle and lower reaches of the Yangtze River
	21ZJ161	2021	Hangzhou	Lin'an	LA	The middle and lower reaches of the Yangtze River
	21ZJ168	2021	Hangzhou	Lin'an	LA	The middle and lower reaches of the Yangtze River
Fujian	21FJ001	2021	Longyan	Shanghang	SH	South China	55
	21FJ002	2021	Longyan	Shanghang	SH	South China
	21FJ003	2021	Longyan	Shanghang	SH	South China
	21FJ004	2021	Longyan	Shanghang	SH	South China
	21FJ008	2021	Longyan	Shanghang	SH	South China
	21FJ009	2021	Longyan	Shanghang	SH	South China
	21FJ010	2021	Longyan	Shanghang	SH	South China
	21FJ011	2021	Longyan	Shanghang	SH	South China
	21FJ012	2021	Longyan	Shanghang	SH	South China
	21FJ014	2021	Longyan	Shanghang	SH	South China
	21FJ017	2021	Longyan	Shanghang	SH	South China
	21FJ018	2021	Longyan	Shanghang	SH	South China
	21FJ019	2021	Longyan	Shanghang	SH	South China
	21FJ021	2021	Longyan	Shanghang	SH	South China
	21FJ023	2021	Longyan	Shanghang	SH	South China
	21FJ025	2021	Longyan	Shanghang	SH	South China
	21FJ027	2021	Longyan	Shanghang	SH	South China
	21FJ029	2021	Longyan	Shanghang	SH	South China
	21FJ031	2021	Longyan	Shanghang	SH	South China
	21FJ032	2021	Longyan	Shanghang	SH	South China
	21FJ034	2021	Longyan	Shanghang	SH	South China
	21FJ038	2021	Longyan	Shanghang	SH	South China
	21FJ040	2021	Longyan	Shanghang	SH	South China
	21FJ041	2021	Longyan	Shanghang	SH	South China
	21FJ045	2021	Longyan	Shanghang	SH	South China
	21FJ049	2021	Longyan	Shanghang	SH	South China
	21FJ050	2021	Longyan	Shanghang	SH	South China
	21FJ052	2021	Longyan	Shanghang	SH	South China
	21FJ054	2021	Longyan	Shanghang	SH	South China
	21FJ056	2021	Longyan	Shanghang	SH	South China
	21FJ060	2021	Longyan	Shanghang	SH	South China
	21FJ061	2021	Longyan	Shanghang	SH	South China
	21FJ063	2021	Longyan	Shanghang	SH	South China
	21FJ065	2021	Longyan	Shanghang	SH	South China
	21FJ067	2021	Longyan	Shanghang	SH	South China
	21FJ069	2021	Longyan	Shanghang	SH	South China
	21FJ070	2021	Longyan	Shanghang	SH	South China
	21FJ073	2021	Longyan	Shanghang	SH	South China
	21FJ075	2021	Longyan	Shanghang	SH	South China
	21FJ077	2021	Longyan	Shanghang	SH	South China
	21FJ078	2021	Longyan	Shanghang	SH	South China
	21FJ079	2021	Longyan	Shanghang	SH	South China
	21FJ080	2021	Longyan	Shanghang	SH	South China
	21FJ081	2021	Longyan	Shanghang	SH	South China
	21FJ082	2021	Longyan	Shanghang	SH	South China
	21FJ084	2021	Longyan	Shanghang	SH	South China
	21FJ086	2021	Longyan	Shanghang	SH	South China
	21FJ088	2021	Longyan	Shanghang	SH	South China
	21FJ090	2021	Longyan	Shanghang	SH	South China
	21FJ091	2021	Longyan	Shanghang	SH	South China
	21FJ093	2021	Longyan	Shanghang	SH	South China
	21FJ095	2021	Longyan	Shanghang	SH	South China
	21FJ097	2021	Longyan	Shanghang	SH	South China
	21FJ099	2021	Longyan	Shanghang	SH	South China
	21FJ100	2021	Longyan	Shanghang	SH	South China
Guangxi	21GX001	2021	Wuzhou	Cenxi	CX	South China	59
	21GX002	2021	Wuzhou	Cenxi	CX	South China
	21GX003	2021	Wuzhou	Cenxi	CX	South China
	21GX005	2021	Wuzhou	Cenxi	CX	South China
	21GX007	2021	Wuzhou	Cenxi	CX	South China
	21GX008	2021	Wuzhou	Cenxi	CX	South China
	21GX009	2021	Wuzhou	Cenxi	CX	South China
	21GX012	2021	Wuzhou	Cenxi	CX	South China
	21GX014	2021	Wuzhou	Cenxi	CX	South China
	21GX016	2021	Wuzhou	Cenxi	CX	South China
	21GX018	2021	Wuzhou	Cenxi	CX	South China
	21GX020	2021	Wuzhou	Cenxi	CX	South China
	21GX021	2021	Wuzhou	Cenxi	CX	South China
	21GX023	2021	Wuzhou	Cenxi	CX	South China
	21GX027	2021	Wuzhou	Cenxi	CX	South China
	21GX025	2021	Wuzhou	Cenxi	CX	South China
	21GX029	2021	Wuzhou	Cenxi	CX	South China
	21GX030	2021	Wuzhou	Cenxi	CX	South China
	21GX032	2021	Wuzhou	Cenxi	CX	South China
	21GX034	2021	Wuzhou	Cenxi	CX	South China
	21GX036	2021	Wuzhou	Cenxi	CX	South China
	21GX038	2021	Wuzhou	Cenxi	CX	South China
	21GX040	2021	Wuzhou	Cenxi	CX	South China
	21GX042	2021	Wuzhou	Cenxi	CX	South China
	21GX045	2021	Wuzhou	Cenxi	CX	South China
	21GX046	2021	Wuzhou	Cenxi	CX	South China
	21GX049	2021	Wuzhou	Cenxi	CX	South China
	21GX050	2021	Wuzhou	Cenxi	CX	South China
	21GX052	2021	Wuzhou	Cenxi	CX	South China
	21GX053	2021	Wuzhou	Cenxi	CX	South China
	21GX055	2021	Wuzhou	Cenxi	CX	South China
	21GX056	2021	Wuzhou	Cenxi	CX	South China
	21GX058	2021	Wuzhou	Cenxi	CX	South China
	21GX059	2021	Wuzhou	Cenxi	CX	South China
	21GX060	2021	Wuzhou	Cenxi	CX	South China
	21GX063	2021	Wuzhou	Cenxi	CX	South China
	21GX064	2021	Wuzhou	Cenxi	CX	South China
	21GX067	2021	Wuzhou	Cenxi	CX	South China
	21GX068	2021	Wuzhou	Cenxi	CX	South China
	21GX069	2021	Wuzhou	Cenxi	CX	South China
	21GX070	2021	Wuzhou	Cenxi	CX	South China
	21GX071	2021	Wuzhou	Cenxi	CX	South China
	21GX073	2021	Wuzhou	Cenxi	CX	South China
	21GX075	2021	Wuzhou	Cenxi	CX	South China
	21GX077	2021	Wuzhou	Cenxi	CX	South China
	21GX079	2021	Wuzhou	Cenxi	CX	South China
	21GX080	2021	Wuzhou	Cenxi	CX	South China
	21GX081	2021	Wuzhou	Cenxi	CX	South China
	21GX083	2021	Wuzhou	Cenxi	CX	South China
	21GX084	2021	Wuzhou	Cenxi	CX	South China
	21GX086	2021	Wuzhou	Cenxi	CX	South China
	21GX088	2021	Wuzhou	Cenxi	CX	South China
	21GX090	2021	Wuzhou	Cenxi	CX	South China
	21GX091	2021	Wuzhou	Cenxi	CX	South China
	21GX093	2021	Wuzhou	Cenxi	CX	South China
	21GX095	2021	Wuzhou	Cenxi	CX	South China
	21GX096	2021	Wuzhou	Cenxi	CX	South China
	21GX097	2021	Wuzhou	Cenxi	CX	South China
	21GX099	2021	Wuzhou	Cenxi	CX	South China
Jiangxi	21JX003	2021	Ji'an	Jinggangshan	JGS	The middle and lower reaches of the Yangtze River	50
	21JX004	2021	Ji'an	Jinggangshan	JGS	The middle and lower reaches of the Yangtze River
	21JX006	2021	Ji'an	Jinggangshan	JGS	The middle and lower reaches of the Yangtze River
	21JX008	2021	Ji'an	Jinggangshan	JGS	The middle and lower reaches of the Yangtze River
	21JX009	2021	Ji'an	Jinggangshan	JGS	The middle and lower reaches of the Yangtze River
	21JX011	2021	Ji'an	Jinggangshan	JGS	The middle and lower reaches of the Yangtze River
	21JX013	2021	Ji'an	Jinggangshan	JGS	The middle and lower reaches of the Yangtze River
	21JX015	2021	Ji'an	Jinggangshan	JGS	The middle and lower reaches of the Yangtze River
	21JX016	2021	Ji'an	Jinggangshan	JGS	The middle and lower reaches of the Yangtze River
	21JX019	2021	Ji'an	Jinggangshan	JGS	The middle and lower reaches of the Yangtze River
	21JX020	2021	Ji'an	Jinggangshan	JGS	The middle and lower reaches of the Yangtze River
	21JX021	2021	Ji'an	Jinggangshan	JGS	The middle and lower reaches of the Yangtze River
	21JX025	2021	Ji'an	Jinggangshan	JGS	The middle and lower reaches of the Yangtze River
	21JX026	2021	Ji'an	Jinggangshan	JGS	The middle and lower reaches of the Yangtze River
	21JX027	2021	Ji'an	Jinggangshan	JGS	The middle and lower reaches of the Yangtze River
	21JX029	2021	Ji'an	Jinggangshan	JGS	The middle and lower reaches of the Yangtze River
	21JX031	2021	Ji'an	Jinggangshan	JGS	The middle and lower reaches of the Yangtze River
	21JX033	2021	Ji'an	Jinggangshan	JGS	The middle and lower reaches of the Yangtze River
	21JX034	2021	Ji'an	Jinggangshan	JGS	The middle and lower reaches of the Yangtze River
	21JX035	2021	Ji'an	Jinggangshan	JGS	The middle and lower reaches of the Yangtze River
	21JX037	2021	Ji'an	Jinggangshan	JGS	The middle and lower reaches of the Yangtze River
	21JX038	2021	Ji'an	Jinggangshan	JGS	The middle and lower reaches of the Yangtze River
	21JX040	2021	Ji'an	Jinggangshan	JGS	The middle and lower reaches of the Yangtze River
	21JX041	2021	Ji'an	Jinggangshan	JGS	The middle and lower reaches of the Yangtze River
	21JX042	2021	Ji'an	Jinggangshan	JGS	The middle and lower reaches of the Yangtze River
	21JX044	2021	Ji'an	Jinggangshan	JGS	The middle and lower reaches of the Yangtze River
	21JX045	2021	Ji'an	Jinggangshan	JGS	The middle and lower reaches of the Yangtze River
	21JX047	2021	Ji'an	Jinggangshan	JGS	The middle and lower reaches of the Yangtze River
	21JX049	2021	Ji'an	Jinggangshan	JGS	The middle and lower reaches of the Yangtze River
	21JX051	2021	Ji'an	Jinggangshan	JGS	The middle and lower reaches of the Yangtze River
	21JX056	2021	Ji'an	Jinggangshan	JGS	The middle and lower reaches of the Yangtze River
	21JX057	2021	Ji'an	Jinggangshan	JGS	The middle and lower reaches of the Yangtze River
	21JX058	2021	Ji'an	Jinggangshan	JGS	The middle and lower reaches of the Yangtze River
	21JX060	2021	Ji'an	Jinggangshan	JGS	The middle and lower reaches of the Yangtze River
	21JX062	2021	Ji'an	Jinggangshan	JGS	The middle and lower reaches of the Yangtze River
	21JX063	2021	Ji'an	Jinggangshan	JGS	The middle and lower reaches of the Yangtze River
	21JX065	2021	Ji'an	Jinggangshan	JGS	The middle and lower reaches of the Yangtze River
	21JX067	2021	Ji'an	Jinggangshan	JGS	The middle and lower reaches of the Yangtze River
	21JX068	2021	Ji'an	Jinggangshan	JGS	The middle and lower reaches of the Yangtze River
	21JX069	2021	Ji'an	Jinggangshan	JGS	The middle and lower reaches of the Yangtze River
	21JX070	2021	Ji'an	Jinggangshan	JGS	The middle and lower reaches of the Yangtze River
	21JX072	2021	Ji'an	Jinggangshan	JGS	The middle and lower reaches of the Yangtze River
	21JX073	2021	Ji'an	Jinggangshan	JGS	The middle and lower reaches of the Yangtze River
	21JX075	2021	Ji'an	Jinggangshan	JGS	The middle and lower reaches of the Yangtze River
	21JX077	2021	Ji'an	Jinggangshan	JGS	The middle and lower reaches of the Yangtze River
	21JX078	2021	Ji'an	Jinggangshan	JGS	The middle and lower reaches of the Yangtze River
	21JX080	2021	Ji'an	Jinggangshan	JGS	The middle and lower reaches of the Yangtze River
	21JX082	2021	Ji'an	Jinggangshan	JGS	The middle and lower reaches of the Yangtze River
	21JX084	2021	Ji'an	Jinggangshan	JGS	The middle and lower reaches of the Yangtze River
	21JX088	2021	Ji'an	Jinggangshan	JGS	The middle and lower reaches of the Yangtze River
Anhui	22HF002	2022	Hefei	ND	HF	The middle and lower reaches of the Yangtze River	57
	22HF003	2022	Hefei	ND	HF	The middle and lower reaches of the Yangtze River
	22HF006	2022	Hefei	ND	HF	The middle and lower reaches of the Yangtze River
	22HF007	2022	Hefei	ND	HF	The middle and lower reaches of the Yangtze River
	22HF009	2022	Hefei	ND	HF	The middle and lower reaches of the Yangtze River
	22HF011	2022	Hefei	ND	HF	The middle and lower reaches of the Yangtze River
	22HF014	2022	Hefei	ND	HF	The middle and lower reaches of the Yangtze River
	22HF015	2022	Hefei	ND	HF	The middle and lower reaches of the Yangtze River
	22HF017	2022	Hefei	ND	HF	The middle and lower reaches of the Yangtze River
	22HF022	2022	Hefei	ND	HF	The middle and lower reaches of the Yangtze River
	22HF023	2022	Hefei	ND	HF	The middle and lower reaches of the Yangtze River
	22HF025	2022	Hefei	ND	HF	The middle and lower reaches of the Yangtze River
	22HF026	2022	Hefei	ND	HF	The middle and lower reaches of the Yangtze River
	22HF028	2022	Hefei	ND	HF	The middle and lower reaches of the Yangtze River
	22HF030	2022	Hefei	ND	HF	The middle and lower reaches of the Yangtze River
	22HF031	2022	Hefei	ND	HF	The middle and lower reaches of the Yangtze River
	22HF034	2022	Hefei	ND	HF	The middle and lower reaches of the Yangtze River
	22HF035	2022	Hefei	ND	HF	The middle and lower reaches of the Yangtze River
	22HF037	2022	Hefei	ND	HF	The middle and lower reaches of the Yangtze River
	22HF038	2022	Hefei	ND	HF	The middle and lower reaches of the Yangtze River
	22HF040	2022	Hefei	ND	HF	The middle and lower reaches of the Yangtze River
	22HF041	2022	Hefei	ND	HF	The middle and lower reaches of the Yangtze River
	22HF043	2022	Hefei	ND	HF	The middle and lower reaches of the Yangtze River
	22HF046	2022	Hefei	ND	HF	The middle and lower reaches of the Yangtze River
	22HF048	2022	Hefei	ND	HF	The middle and lower reaches of the Yangtze River
	22HF050	2022	Hefei	ND	HF	The middle and lower reaches of the Yangtze River
	22HF051	2022	Hefei	ND	HF	The middle and lower reaches of the Yangtze River
	22HF052	2022	Hefei	ND	HF	The middle and lower reaches of the Yangtze River
	22HF053	2022	Hefei	ND	HF	The middle and lower reaches of the Yangtze River
	22HF054	2022	Hefei	ND	HF	The middle and lower reaches of the Yangtze River
	22HF055	2022	Hefei	ND	HF	The middle and lower reaches of the Yangtze River
	22HF057	2022	Hefei	ND	HF	The middle and lower reaches of the Yangtze River
	22HF059	2022	Hefei	ND	HF	The middle and lower reaches of the Yangtze River
	22HF060	2022	Hefei	ND	HF	The middle and lower reaches of the Yangtze River
	22HF061	2022	Hefei	ND	HF	The middle and lower reaches of the Yangtze River
	22HF062	2022	Hefei	ND	HF	The middle and lower reaches of the Yangtze River
	22HF063	2022	Hefei	ND	HF	The middle and lower reaches of the Yangtze River
	22HF065	2022	Hefei	ND	HF	The middle and lower reaches of the Yangtze River
	22HF066	2022	Hefei	ND	HF	The middle and lower reaches of the Yangtze River
	22HF068	2022	Hefei	ND	HF	The middle and lower reaches of the Yangtze River
	22HF070	2022	Hefei	ND	HF	The middle and lower reaches of the Yangtze River
	22HF071	2022	Hefei	ND	HF	The middle and lower reaches of the Yangtze River
	22HF072	2022	Hefei	ND	HF	The middle and lower reaches of the Yangtze River
	22HF073	2022	Hefei	ND	HF	The middle and lower reaches of the Yangtze River
	22HF074	2022	Hefei	ND	HF	The middle and lower reaches of the Yangtze River
	22HF076	2022	Hefei	ND	HF	The middle and lower reaches of the Yangtze River
	22HF078	2022	Hefei	ND	HF	The middle and lower reaches of the Yangtze River
	22HF080	2022	Hefei	ND	HF	The middle and lower reaches of the Yangtze River
	22HF082	2022	Hefei	ND	HF	The middle and lower reaches of the Yangtze River
	22HF084	2022	Hefei	ND	HF	The middle and lower reaches of the Yangtze River
	22HF085	2022	Hefei	ND	HF	The middle and lower reaches of the Yangtze River
	22HF087	2022	Hefei	ND	HF	The middle and lower reaches of the Yangtze River
	22HF089	2022	Hefei	ND	HF	The middle and lower reaches of the Yangtze River
	22HF091	2022	Hefei	ND	HF	The middle and lower reaches of the Yangtze River
	22HF093	2022	Hefei	ND	HF	The middle and lower reaches of the Yangtze River
	22HF094	2022	Hefei	ND	HF	The middle and lower reaches of the Yangtze River
	22HF097	2022	Hefei	ND	HF	The middle and lower reaches of the Yangtze River
Hubei	22ES002	2022	Enshi	Xuan'en	XE	Wuling Mountainous Area	59
	22ES004	2022	Enshi	Xuan'en	XE	Wuling Mountainous Area
	22ES005	2022	Enshi	Xuan'en	XE	Wuling Mountainous Area
	22ES008	2022	Enshi	Xuan'en	XE	Wuling Mountainous Area
	22ES010	2022	Enshi	Xuan'en	XE	Wuling Mountainous Area
	22ES023	2022	Enshi	Xuan'en	XE	Wuling Mountainous Area
	22ES026	2022	Enshi	Xuan'en	XE	Wuling Mountainous Area
	22ES030	2022	Enshi	Xuan'en	XE	Wuling Mountainous Area
	22ES044	2022	Enshi	Xuan'en	XE	Wuling Mountainous Area
	22ES045	2022	Enshi	Xuan'en	XE	Wuling Mountainous Area
	22ES056	2022	Enshi	Xuan'en	XE	Wuling Mountainous Area
	22ES058	2022	Enshi	Xuan'en	XE	Wuling Mountainous Area
	22ES060	2022	Enshi	Xuan'en	XE	Wuling Mountainous Area
	22ES067	2022	Enshi	Xuan'en	XE	Wuling Mountainous Area
	22ES070	2022	Enshi	Xuan'en	XE	Wuling Mountainous Area
	22ES071	2022	Enshi	Xuan'en	XE	Wuling Mountainous Area
	22ES078	2022	Enshi	Xuan'en	XE	Wuling Mountainous Area
	22ES087	2022	Enshi	Xuan'en	XE	Wuling Mountainous Area
	22ES0104	2022	Enshi	Xuan'en	XE	Wuling Mountainous Area
	22ES0105	2022	Enshi	Xuan'en	XE	Wuling Mountainous Area
	22ES0106	2022	Enshi	Xuan'en	XE	Wuling Mountainous Area
	22ES0107	2022	Enshi	Xuan'en	XE	Wuling Mountainous Area
	22ES0108	2022	Enshi	Xuan'en	XE	Wuling Mountainous Area
	22ES0109	2022	Enshi	Xuan'en	XE	Wuling Mountainous Area
	22ES0110	2022	Enshi	Xuan'en	XE	Wuling Mountainous Area
	22ES0111	2022	Enshi	Xuan'en	XE	Wuling Mountainous Area
	22ES0112	2022	Enshi	Xuan'en	XE	Wuling Mountainous Area
	22ES0113	2022	Enshi	Xuan'en	XE	Wuling Mountainous Area
	22ES0114	2022	Enshi	Xuan'en	XE	Wuling Mountainous Area
	22ES0155	2022	Enshi	Xuan'en	XE	Wuling Mountainous Area
	22ES0116	2022	Enshi	Xuan'en	XE	Wuling Mountainous Area
	22ES0117	2022	Enshi	Xuan'en	XE	Wuling Mountainous Area
	22ES0118	2022	Enshi	Xuan'en	XE	Wuling Mountainous Area
	22ES0119	2022	Enshi	Xuan'en	XE	Wuling Mountainous Area
	22ES0149	2022	Enshi	Xuan'en	XE	Wuling Mountainous Area
	22ES0121	2022	Enshi	Xuan'en	XE	Wuling Mountainous Area
	22ES0122	2022	Enshi	Xuan'en	XE	Wuling Mountainous Area
	22ES0151	2022	Enshi	Xuan'en	XE	Wuling Mountainous Area
	22ES0124	2022	Enshi	Xuan'en	XE	Wuling Mountainous Area
	22ES0125	2022	Enshi	Xuan'en	XE	Wuling Mountainous Area
	22ES0126	2022	Enshi	Xuan'en	XE	Wuling Mountainous Area
	22ES0127	2022	Enshi	Xuan'en	XE	Wuling Mountainous Area
	22ES0128	2022	Enshi	Xuan'en	XE	Wuling Mountainous Area
	22ES0153	2022	Enshi	Xuan'en	XE	Wuling Mountainous Area
	22ES0130	2022	Enshi	Xuan'en	XE	Wuling Mountainous Area
	22ES0131	2022	Enshi	Xuan'en	XE	Wuling Mountainous Area
	22ES0132	2022	Enshi	Xuan'en	XE	Wuling Mountainous Area
	22ES0133	2022	Enshi	Xuan'en	XE	Wuling Mountainous Area
	22ES0134	2022	Enshi	Xuan'en	XE	Wuling Mountainous Area
	22ES0135	2022	Enshi	Xuan'en	XE	Wuling Mountainous Area
	22ES0136	2022	Enshi	Xuan'en	XE	Wuling Mountainous Area
	22ES0137	2022	Enshi	Xuan'en	XE	Wuling Mountainous Area
	22ES0138	2022	Enshi	Xuan'en	XE	Wuling Mountainous Area
	22ES0139	2022	Enshi	Xuan'en	XE	Wuling Mountainous Area
	22ES0140	2022	Enshi	Xuan'en	XE	Wuling Mountainous Area
	22ES0158	2022	Enshi	Xuan'en	XE	Wuling Mountainous Area
	22ES0142	2022	Enshi	Xuan'en	XE	Wuling Mountainous Area
	22ES0143	2022	Enshi	Xuan'en	XE	Wuling Mountainous Area
	22ES0144	2022	Enshi	Xuan'en	XE	Wuling Mountainous Area
Jiangsu	22JS001	2022	Lianyungang	Ganyu	GY	The middle and lower reaches of the Yangtze River	55
	22JS003	2022	Lianyungang	Ganyu	GY	The middle and lower reaches of the Yangtze River
	22JS005	2022	Lianyungang	Ganyu	GY	The middle and lower reaches of the Yangtze River
	22JS007	2022	Lianyungang	Ganyu	GY	The middle and lower reaches of the Yangtze River
	22JS009	2022	Lianyungang	Ganyu	GY	The middle and lower reaches of the Yangtze River
	22JS010	2022	Lianyungang	Ganyu	GY	The middle and lower reaches of the Yangtze River
	22JS011	2022	Lianyungang	Ganyu	GY	The middle and lower reaches of the Yangtze River
	22JS012	2022	Lianyungang	Ganyu	GY	The middle and lower reaches of the Yangtze River
	22JS014	2022	Lianyungang	Ganyu	GY	The middle and lower reaches of the Yangtze River
	22JS016	2022	Lianyungang	Ganyu	GY	The middle and lower reaches of the Yangtze River
	22JS017	2022	Lianyungang	Ganyu	GY	The middle and lower reaches of the Yangtze River
	22JS018	2022	Lianyungang	Ganyu	GY	The middle and lower reaches of the Yangtze River
	22JS019	2022	Lianyungang	Ganyu	GY	The middle and lower reaches of the Yangtze River
	22JS021	2022	Lianyungang	Ganyu	GY	The middle and lower reaches of the Yangtze River
	22JS022	2022	Lianyungang	Ganyu	GY	The middle and lower reaches of the Yangtze River
	22JS025	2022	Lianyungang	Ganyu	GY	The middle and lower reaches of the Yangtze River
	22JS026	2022	Lianyungang	Ganyu	GY	The middle and lower reaches of the Yangtze River
	22JS028	2022	Lianyungang	Ganyu	GY	The middle and lower reaches of the Yangtze River
	22JS029	2022	Lianyungang	Ganyu	GY	The middle and lower reaches of the Yangtze River
	22JS030	2022	Lianyungang	Ganyu	GY	The middle and lower reaches of the Yangtze River
	22JS031	2022	Lianyungang	Ganyu	GY	The middle and lower reaches of the Yangtze River
	22JS032	2022	Lianyungang	Ganyu	GY	The middle and lower reaches of the Yangtze River
	22JS034	2022	Lianyungang	Ganyu	GY	The middle and lower reaches of the Yangtze River
	22JS035	2022	Lianyungang	Ganyu	GY	The middle and lower reaches of the Yangtze River
	22JS036	2022	Lianyungang	Ganyu	GY	The middle and lower reaches of the Yangtze River
	22JS038	2022	Lianyungang	Ganyu	GY	The middle and lower reaches of the Yangtze River
	22JS039	2022	Lianyungang	Ganyu	GY	The middle and lower reaches of the Yangtze River
	22JS041	2022	Lianyungang	Ganyu	GY	The middle and lower reaches of the Yangtze River
	22JS042	2022	Lianyungang	Ganyu	GY	The middle and lower reaches of the Yangtze River
	22JS043	2022	Lianyungang	Ganyu	GY	The middle and lower reaches of the Yangtze River
	22JS045	2022	Lianyungang	Ganyu	GY	The middle and lower reaches of the Yangtze River
	22JS046	2022	Lianyungang	Ganyu	GY	The middle and lower reaches of the Yangtze River
	22JS048	2022	Lianyungang	Ganyu	GY	The middle and lower reaches of the Yangtze River
	22JS050	2022	Lianyungang	Ganyu	GY	The middle and lower reaches of the Yangtze River
	22JS052	2022	Lianyungang	Ganyu	GY	The middle and lower reaches of the Yangtze River
	22JS054	2022	Lianyungang	Ganyu	GY	The middle and lower reaches of the Yangtze River
	22JS056	2022	Lianyungang	Ganyu	GY	The middle and lower reaches of the Yangtze River
	22JS058	2022	Lianyungang	Ganyu	GY	The middle and lower reaches of the Yangtze River
	22JS060	2022	Lianyungang	Ganyu	GY	The middle and lower reaches of the Yangtze River
	22JS061	2022	Lianyungang	Ganyu	GY	The middle and lower reaches of the Yangtze River
	22JS063	2022	Lianyungang	Ganyu	GY	The middle and lower reaches of the Yangtze River
	22JS065	2022	Lianyungang	Ganyu	GY	The middle and lower reaches of the Yangtze River
	22JS067	2022	Lianyungang	Ganyu	GY	The middle and lower reaches of the Yangtze River
	22JS069	2022	Lianyungang	Ganyu	GY	The middle and lower reaches of the Yangtze River
	22JS071	2022	Lianyungang	Ganyu	GY	The middle and lower reaches of the Yangtze River
	22JS072	2022	Lianyungang	Ganyu	GY	The middle and lower reaches of the Yangtze River
	22JS074	2022	Lianyungang	Ganyu	GY	The middle and lower reaches of the Yangtze River
	22JS076	2022	Lianyungang	Ganyu	GY	The middle and lower reaches of the Yangtze River
	22JS078	2022	Lianyungang	Ganyu	GY	The middle and lower reaches of the Yangtze River
	22JS080	2022	Lianyungang	Ganyu	GY	The middle and lower reaches of the Yangtze River
	22JS091	2022	Lianyungang	Ganyu	GY	The middle and lower reaches of the Yangtze River
	22JS093	2022	Lianyungang	Ganyu	GY	The middle and lower reaches of the Yangtze River
	22JS095	2022	Lianyungang	Ganyu	GY	The middle and lower reaches of the Yangtze River
	22JS097	2022	Lianyungang	Ganyu	GY	The middle and lower reaches of the Yangtze River
	22JS099	2022	Lianyungang	Ganyu	GY	The middle and lower reaches of the Yangtze River
Hainan	22HN003	2022	/	Chengmai	CM	South China	58
	22HN005	2022	/	Chengmai	CM	South China
	22HN007	2022	/	Chengmai	CM	South China
	22HN009	2022	/	Chengmai	CM	South China
	22HN012	2022	/	Chengmai	CM	South China
	22HN013	2022	/	Chengmai	CM	South China
	22HN016	2022	/	Chengmai	CM	South China
	22HN018	2022	/	Chengmai	CM	South China
	22HN020	2022	/	Chengmai	CM	South China
	22HN021	2022	/	Chengmai	CM	South China
	22HN022	2022	/	Chengmai	CM	South China
	22HN024	2022	/	Chengmai	CM	South China
	22HN025	2022	/	Chengmai	CM	South China
	22HN027	2022	/	Chengmai	CM	South China
	22HN030	2022	/	Chengmai	CM	South China
	22HN033	2022	/	Chengmai	CM	South China
	22HN035	2022	/	Chengmai	CM	South China
	22HN037	2022	/	Chengmai	CM	South China
	22HN039	2022	/	Chengmai	CM	South China
	22HN040	2022	/	Chengmai	CM	South China
	22HN041	2022	/	Chengmai	CM	South China
	22HN043	2022	/	Chengmai	CM	South China
	22HN045	2022	/	Chengmai	CM	South China
	22HN046	2022	/	Chengmai	CM	South China
	22HN047	2022	/	Chengmai	CM	South China
	22HN050	2022	/	Chengmai	CM	South China
	22HN051	2022	/	Chengmai	CM	South China
	22HN052	2022	/	Chengmai	CM	South China
	22HN054	2022	/	Chengmai	CM	South China
	22HN056	2022	/	Chengmai	CM	South China
	22HN057	2022	/	Chengmai	CM	South China
	22HN058	2022	/	Chengmai	CM	South China
	22HN060	2022	/	Chengmai	CM	South China
	22HN061	2022	/	Chengmai	CM	South China
	22HN063	2022	/	Chengmai	CM	South China
	22HN064	2022	/	Chengmai	CM	South China
	22HN065	2022	/	Chengmai	CM	South China
	22HN066	2022	/	Chengmai	CM	South China
	22HN068	2022	/	Chengmai	CM	South China
	22HN069	2022	/	Chengmai	CM	South China
	22HN070	2022	/	Chengmai	CM	South China
	22HN072	2022	/	Chengmai	CM	South China
	22HN074	2022	/	Chengmai	CM	South China
	22HN076	2022	/	Chengmai	CM	South China
	22HN078	2022	/	Chengmai	CM	South China
	22HN079	2022	/	Chengmai	CM	South China
	22HN080	2022	/	Chengmai	CM	South China
	22HN081	2022	/	Chengmai	CM	South China
	22HN083	2022	/	Chengmai	CM	South China
	22HN085	2022	/	Chengmai	CM	South China
	22HN087	2022	/	Chengmai	CM	South China
	22HN089	2022	/	Chengmai	CM	South China
	22HN091	2022	/	Chengmai	CM	South China
	22HN092	2022	/	Chengmai	CM	South China
	22HN094	2022	/	Chengmai	CM	South China
	22HN096	2022	/	Chengmai	CM	South China
	22HN098	2022	/	Chengmai	CM	South China
	22HN100	2022	/	Chengmai	CM	South China
Yunnan	22YN101	2022	Pu'er	ND	PE	The upper reaches of the Yangtze River	58
	22YN102	2022	Pu'er	ND	PE	The upper reaches of the Yangtze River
	22YN104	2022	Pu'er	ND	PE	The upper reaches of the Yangtze River
	22YN106	2022	Pu'er	ND	PE	The upper reaches of the Yangtze River
	22YN108	2022	Pu'er	ND	PE	The upper reaches of the Yangtze River
	22YN109	2022	Pu'er	ND	PE	The upper reaches of the Yangtze River
	22YN111	2022	Pu'er	ND	PE	The upper reaches of the Yangtze River
	22YN113	2022	Pu'er	ND	PE	The upper reaches of the Yangtze River
	22YN114	2022	Pu'er	ND	PE	The upper reaches of the Yangtze River
	22YN118	2022	Pu'er	ND	PE	The upper reaches of the Yangtze River
	22YN119	2022	Pu'er	ND	PE	The upper reaches of the Yangtze River
	22YN121	2022	Pu'er	ND	PE	The upper reaches of the Yangtze River
	22YN123	2022	Pu'er	ND	PE	The upper reaches of the Yangtze River
	22YN130	2022	Pu'er	ND	PE	The upper reaches of the Yangtze River
	22YN143	2022	Pu'er	ND	PE	The upper reaches of the Yangtze River
	22YN144	2022	Pu'er	ND	PE	The upper reaches of the Yangtze River
	22YN145	2022	Pu'er	ND	PE	The upper reaches of the Yangtze River
	22YN154	2022	Pu'er	ND	PE	The upper reaches of the Yangtze River
	22YN161	2022	Pu'er	ND	PE	The upper reaches of the Yangtze River
	22YN164	2022	Pu'er	ND	PE	The upper reaches of the Yangtze River
	22YN165	2022	Pu'er	ND	PE	The upper reaches of the Yangtze River
	22YN167	2022	Pu'er	ND	PE	The upper reaches of the Yangtze River
	22YN168	2022	Pu'er	ND	PE	The upper reaches of the Yangtze River
	22YN169	2022	Pu'er	ND	PE	The upper reaches of the Yangtze River
	22YN170	2022	Pu'er	ND	PE	The upper reaches of the Yangtze River
	22YN172	2022	Pu'er	ND	PE	The upper reaches of the Yangtze River
	22YN175	2022	Pu'er	ND	PE	The upper reaches of the Yangtze River
	22YN177	2022	Pu'er	ND	PE	The upper reaches of the Yangtze River
	22YN178	2022	Pu'er	ND	PE	The upper reaches of the Yangtze River
	22YN184	2022	Pu'er	ND	PE	The upper reaches of the Yangtze River
	22YN185	2022	Pu'er	ND	PE	The upper reaches of the Yangtze River
	22YN186	2022	Pu'er	ND	PE	The upper reaches of the Yangtze River
	22YN187	2022	Pu'er	ND	PE	The upper reaches of the Yangtze River
	22YN189	2022	Pu'er	ND	PE	The upper reaches of the Yangtze River
	22YN190	2022	Pu'er	ND	PE	The upper reaches of the Yangtze River
	22YN191	2022	Pu'er	ND	PE	The upper reaches of the Yangtze River
	22YN192	2022	Pu'er	ND	PE	The upper reaches of the Yangtze River
	22YN193	2022	Pu'er	ND	PE	The upper reaches of the Yangtze River
	22YN194	2022	Pu'er	ND	PE	The upper reaches of the Yangtze River
	22YN195	2022	Pu'er	ND	PE	The upper reaches of the Yangtze River
	22YN196	2022	Pu'er	ND	PE	The upper reaches of the Yangtze River
	22YN198	2022	Pu'er	ND	PE	The upper reaches of the Yangtze River
	22YN200	2022	Pu'er	ND	PE	The upper reaches of the Yangtze River
	22YN201	2022	Pu'er	ND	PE	The upper reaches of the Yangtze River
	22YN203	2022	Pu'er	ND	PE	The upper reaches of the Yangtze River
	22YN205	2022	Pu'er	ND	PE	The upper reaches of the Yangtze River
	22YN206	2022	Pu'er	ND	PE	The upper reaches of the Yangtze River
	22YN207	2022	Pu'er	ND	PE	The upper reaches of the Yangtze River
	22YN208	2022	Pu'er	ND	PE	The upper reaches of the Yangtze River
	22YN209	2022	Pu'er	ND	PE	The upper reaches of the Yangtze River
	22YN213	2022	Pu'er	ND	PE	The upper reaches of the Yangtze River
	22YN214	2022	Pu'er	ND	PE	The upper reaches of the Yangtze River
	22YN215	2022	Pu'er	ND	PE	The upper reaches of the Yangtze River
	22YN216	2022	Pu'er	ND	PE	The upper reaches of the Yangtze River
	22YN217	2022	Pu'er	ND	PE	The upper reaches of the Yangtze River
	22YN230	2022	Pu'er	ND	PE	The upper reaches of the Yangtze River
	22YN232	2022	Pu'er	ND	PE	The upper reaches of the Yangtze River
	22YN233	2022	Pu'er	ND	PE	The upper reaches of the Yangtze River
	23BS001	2023	Baoshan	ShiDian	SD	The upper reaches of the Yangtze River	56
	23BS002	2023	Baoshan	ShiDian	SD	The upper reaches of the Yangtze River
	23BS003	2023	Baoshan	ShiDian	SD	The upper reaches of the Yangtze River
	23BS007	2023	Baoshan	ShiDian	SD	The upper reaches of the Yangtze River
	23BS008	2023	Baoshan	ShiDian	SD	The upper reaches of the Yangtze River
	23BS009	2023	Baoshan	ShiDian	SD	The upper reaches of the Yangtze River
	23BS010	2023	Baoshan	ShiDian	SD	The upper reaches of the Yangtze River
	23BS011	2023	Baoshan	ShiDian	SD	The upper reaches of the Yangtze River
	23BS012	2023	Baoshan	ShiDian	SD	The upper reaches of the Yangtze River
	23BS013	2023	Baoshan	ShiDian	SD	The upper reaches of the Yangtze River
	23BS014	2023	Baoshan	ShiDian	SD	The upper reaches of the Yangtze River
	23BS015	2023	Baoshan	ShiDian	SD	The upper reaches of the Yangtze River
	23BS028	2023	Baoshan	ShiDian	SD	The upper reaches of the Yangtze River
	23BS029	2023	Baoshan	ShiDian	SD	The upper reaches of the Yangtze River
	23BS030	2023	Baoshan	ShiDian	SD	The upper reaches of the Yangtze River
	23BS031	2023	Baoshan	ShiDian	SD	The upper reaches of the Yangtze River
	23BS033	2023	Baoshan	ShiDian	SD	The upper reaches of the Yangtze River
	23BS034	2023	Baoshan	ShiDian	SD	The upper reaches of the Yangtze River
	23BS035	2023	Baoshan	ShiDian	SD	The upper reaches of the Yangtze River
	23BS036	2023	Baoshan	ShiDian	SD	The upper reaches of the Yangtze River
	23BS037	2023	Baoshan	ShiDian	SD	The upper reaches of the Yangtze River
	23BS038	2023	Baoshan	ShiDian	SD	The upper reaches of the Yangtze River
	23BS045	2023	Baoshan	ShiDian	SD	The upper reaches of the Yangtze River
	23BS046	2023	Baoshan	ShiDian	SD	The upper reaches of the Yangtze River
	23BS047	2023	Baoshan	ShiDian	SD	The upper reaches of the Yangtze River
	23BS048	2023	Baoshan	ShiDian	SD	The upper reaches of the Yangtze River
	23BS049	2023	Baoshan	ShiDian	SD	The upper reaches of the Yangtze River
	23BS050	2023	Baoshan	ShiDian	SD	The upper reaches of the Yangtze River
	23BS051	2023	Baoshan	ShiDian	SD	The upper reaches of the Yangtze River
	23BS052	2023	Baoshan	ShiDian	SD	The upper reaches of the Yangtze River
	23BS053	2023	Baoshan	ShiDian	SD	The upper reaches of the Yangtze River
	23BS054	2023	Baoshan	ShiDian	SD	The upper reaches of the Yangtze River
	23BS055	2023	Baoshan	ShiDian	SD	The upper reaches of the Yangtze River
	23BS056	2023	Baoshan	ShiDian	SD	The upper reaches of the Yangtze River
	23BS057	2023	Baoshan	ShiDian	SD	The upper reaches of the Yangtze River
	23BS058	2023	Baoshan	ShiDian	SD	The upper reaches of the Yangtze River
	23BS059	2023	Baoshan	ShiDian	SD	The upper reaches of the Yangtze River
	23BS065	2023	Baoshan	ShiDian	SD	The upper reaches of the Yangtze River
	23BS067	2023	Baoshan	ShiDian	SD	The upper reaches of the Yangtze River
	23BS069	2023	Baoshan	ShiDian	SD	The upper reaches of the Yangtze River
	23BS070	2023	Baoshan	ShiDian	SD	The upper reaches of the Yangtze River
	23BS079	2023	Baoshan	ShiDian	SD	The upper reaches of the Yangtze River
	23BS080	2023	Baoshan	ShiDian	SD	The upper reaches of the Yangtze River
	23BS081	2023	Baoshan	ShiDian	SD	The upper reaches of the Yangtze River
	23BS084	2023	Baoshan	ShiDian	SD	The upper reaches of the Yangtze River
	23BS085	2023	Baoshan	ShiDian	SD	The upper reaches of the Yangtze River
	23BS086	2023	Baoshan	ShiDian	SD	The upper reaches of the Yangtze River
	23BS092	2023	Baoshan	ShiDian	SD	The upper reaches of the Yangtze River
	23BS093	2023	Baoshan	ShiDian	SD	The upper reaches of the Yangtze River
	23BS094	2023	Baoshan	ShiDian	SD	The upper reaches of the Yangtze River
	23BS095	2023	Baoshan	ShiDian	SD	The upper reaches of the Yangtze River
	23BS096	2023	Baoshan	ShiDian	SD	The upper reaches of the Yangtze River
	23BS097	2023	Baoshan	ShiDian	SD	The upper reaches of the Yangtze River
	23BS103	2023	Baoshan	ShiDian	SD	The upper reaches of the Yangtze River
	23BS108	2023	Baoshan	ShiDian	SD	The upper reaches of the Yangtze River
	23BS114	2023	Baoshan	ShiDian	SD	The upper reaches of the Yangtze River
Guizhou	22ZY003	2022	Zunyi	Meitan	MT	The upper reaches of the Yangtze River	53
	22ZY004	2022	Zunyi	Meitan	MT	The upper reaches of the Yangtze River
	22ZY007	2022	Zunyi	Meitan	MT	The upper reaches of the Yangtze River
	22ZY009	2022	Zunyi	Meitan	MT	The upper reaches of the Yangtze River
	22ZY010	2022	Zunyi	Meitan	MT	The upper reaches of the Yangtze River
	22ZY013	2022	Zunyi	Meitan	MT	The upper reaches of the Yangtze River
	22ZY016	2022	Zunyi	Meitan	MT	The upper reaches of the Yangtze River
	22ZY018	2022	Zunyi	Meitan	MT	The upper reaches of the Yangtze River
	22ZY019	2022	Zunyi	Meitan	MT	The upper reaches of the Yangtze River
	22ZY020	2022	Zunyi	Meitan	MT	The upper reaches of the Yangtze River
	22ZY023	2022	Zunyi	Meitan	MT	The upper reaches of the Yangtze River
	22ZY025	2022	Zunyi	Meitan	MT	The upper reaches of the Yangtze River
	22ZY027	2022	Zunyi	Meitan	MT	The upper reaches of the Yangtze River
	22ZY029	2022	Zunyi	Meitan	MT	The upper reaches of the Yangtze River
	22ZY032	2022	Zunyi	Meitan	MT	The upper reaches of the Yangtze River
	22ZY034	2022	Zunyi	Meitan	MT	The upper reaches of the Yangtze River
	22ZY035	2022	Zunyi	Meitan	MT	The upper reaches of the Yangtze River
	22ZY036	2022	Zunyi	Meitan	MT	The upper reaches of the Yangtze River
	22ZY037	2022	Zunyi	Meitan	MT	The upper reaches of the Yangtze River
	22ZY038	2022	Zunyi	Meitan	MT	The upper reaches of the Yangtze River
	22ZY040	2022	Zunyi	Meitan	MT	The upper reaches of the Yangtze River
	22ZY041	2022	Zunyi	Meitan	MT	The upper reaches of the Yangtze River
	22ZY042	2022	Zunyi	Meitan	MT	The upper reaches of the Yangtze River
	22ZY044	2022	Zunyi	Meitan	MT	The upper reaches of the Yangtze River
	22ZY046	2022	Zunyi	Meitan	MT	The upper reaches of the Yangtze River
	22ZY047	2022	Zunyi	Meitan	MT	The upper reaches of the Yangtze River
	22ZY048	2022	Zunyi	Meitan	MT	The upper reaches of the Yangtze River
	22ZY050	2022	Zunyi	Meitan	MT	The upper reaches of the Yangtze River
	22ZY051	2022	Zunyi	Meitan	MT	The upper reaches of the Yangtze River
	22ZY053	2022	Zunyi	Meitan	MT	The upper reaches of the Yangtze River
	22ZY054	2022	Zunyi	Meitan	MT	The upper reaches of the Yangtze River
	22ZY056	2022	Zunyi	Meitan	MT	The upper reaches of the Yangtze River
	22ZY058	2022	Zunyi	Meitan	MT	The upper reaches of the Yangtze River
	22ZY059	2022	Zunyi	Meitan	MT	The upper reaches of the Yangtze River
	22ZY060	2022	Zunyi	Meitan	MT	The upper reaches of the Yangtze River
	22ZY062	2022	Zunyi	Meitan	MT	The upper reaches of the Yangtze River
	22ZY063	2022	Zunyi	Meitan	MT	The upper reaches of the Yangtze River
	22ZY069	2022	Zunyi	Meitan	MT	The upper reaches of the Yangtze River
	22ZY070	2022	Zunyi	Meitan	MT	The upper reaches of the Yangtze River
	22ZY071	2022	Zunyi	Meitan	MT	The upper reaches of the Yangtze River
	22ZY072	2022	Zunyi	Meitan	MT	The upper reaches of the Yangtze River
	22ZY074	2022	Zunyi	Meitan	MT	The upper reaches of the Yangtze River
	22ZY075	2022	Zunyi	Meitan	MT	The upper reaches of the Yangtze River
	22ZY076	2022	Zunyi	Meitan	MT	The upper reaches of the Yangtze River
	22ZY079	2022	Zunyi	Meitan	MT	The upper reaches of the Yangtze River
	22ZY081	2022	Zunyi	Meitan	MT	The upper reaches of the Yangtze River
	22ZY083	2022	Zunyi	Meitan	MT	The upper reaches of the Yangtze River
	22ZY085	2022	Zunyi	Meitan	MT	The upper reaches of the Yangtze River
	22ZY087	2022	Zunyi	Meitan	MT	The upper reaches of the Yangtze River
	22ZY092	2022	Zunyi	Meitan	MT	The upper reaches of the Yangtze River
	22ZY094	2022	Zunyi	Meitan	MT	The upper reaches of the Yangtze River
	22ZY096	2022	Zunyi	Meitan	MT	The upper reaches of the Yangtze River
	22ZY098	2022	Zunyi	Meitan	MT	The upper reaches of the Yangtze River
ND, No determination

## Sheet: Table S2
Table S2. The information of primers used in this study.
Primer name	Primer sequence (5’-3’)	Length of targeted fragments (bp)
AVR-Pita1F	CGACCCGTTTCCGCCTTTATT	1076
AVR-Pita1R	TCCCTCCATTCCAACACTAACG

## Sheet: Table S3
Table S3. Haplotype analysis of Chinese backbone rice parents for Ptr.
Ptr allele	Cultivar
PtrA	R251	10265-21CRZ0111	10276-21CRZ0114	10458-19CRZ0156	10459-20C2015-21CRZ0118	Huahui-3188	7397-16C1252	7566-16C292	7566-16CRZ0018	8037-16C3155	6116-765	Dongye-1	Nongjingsimiao	Xinruanzhan	8034-19CRZ0066	9713-20C2647-21CRZ0082	9721-21CRZ0086	9673-21CRZ0069	9673-21CRZ0065	8515-19CRZ0126	10483-21CRZ0141	10483-21CRZ0157	Cheng Hui 727	Fu 8612	Fengxinzhan	Duoxi-2	Huahui-1307	9777-21102	De-1S	8970-17CRZ0243	13698-F6	8012-17C3942	5438-C5348	R463	5438-4393	5438-1706-25	15305-21CRZ0278	8918-21CRZ0035	8034-18HRZ0492	8048-18CRZ4356	Yuxiangyouzhan	Yujingzhan	7566-17CRZ2834	R117	R1025	7390-19CRZ0302	5781-1257	7713-872	R2836-97
PtrB	R261	6745-2911	6723-B195	Huahui-624	9316-21CRZ0061	7965-16C1622	8026-T0277	6260-692-55	8038-16C1736	Yangfunuo-4	Yangfuxian-9850	Yanhui-559	Xinxiang-B	10486-21CRZ0162	Ning-1013	K991	9316-21CRZ0059	10471-20C1112-21CRZ0137	Chengnuoruanzhan	Kangfeng-B	Guijingsimiao	Hengfeng-B	Bing 4114	Beixiang-1	12447-21CRZ0340	Fenghuazhan	Efengsimiao	R563	8918-21CRZ0033	8655-19C289-21CRZ0030	8904-21CRZ0031	15303-21CRZ0280	8648-21CRZ0313	8648-919	8515-17CRZ0272	8034-18HRZ0420	Yangxian-9A	8034-18C2339-18HRZ0419	9316-1296	8026-17CRZ3280	Zhongzao-39	Huahui-3189	Zhongxiangzao-4	7390-19CRZ0353	Huahui-564	Huahui-2183-1	Huahui-2293-56	Jinhuazhan	3207-666
PtrC	10458-21CRZ0117	Huahang-35	Jian-S	1161S	7387-C1437-16C2102②	Nanjing-11	Y58S	Nanxiuruanzhan	Huahang-32	5441-71	13629-21CRZ0270	Jinnong-B	Anhui-1128	Neixiang-2B	Bayin-5015	Fengxinsimiao	Zhu-1-10S	H155-3-2 Core Seed	Hongchen-901S	5441-4456	IR50	14408-21CRZ0284	Mojilisimiao	S0245-0091	5563S-53	Minhui-3310	9734-19HRZ0196	10458-19C2468-19HRZ0247	LP3052	6990-16C1367-17CRZ0147	Lixiangzhan	Limozhan	S1025-1227	S0245-0152	IR40	Huahui-284-1	S0245-0105	Hesheng-10	Zhongfeng-S3	Feng-S	Indian Fragrant Rice	R1377	R802	S0245S-022	10563-21CRZ0166	Xiangzaoxian-3	IR36	Jing-4155S-20	Yuetai-B
PtrD	6138-B165	Longxiang-634B	JingXiang-1B	Longtefu-B	Hua-37B	Jin-23B	Taixiangjing	H750-12S	Huarun-226S	Huawei-338S	Bang-191S	F3-6904S (Longjun369S)	L2977-2	L2537	R402	R404	R176	9054-21CRZ0045	S0124-F204	H611	S0176S-2014	S0172-0172	Baikao Zao	R5441-3	6366-C1357	5333S-5.4	S473-1633	S473-1632	S473-1851	S473-1635	S473-0866	S473-0875	S473-862	Guangxiang-24S	8369-21CRZ0022	R664(644)	3863S-948	S0176-195	H752	D5-S487	6328S-180	F3863S	1892S	Fu-9811	Gan68S	Jian-S	Heyouzao-2	Zhong-18S	F3-6-899
PtrE	IR58	IR30	Ganwanxian-923	IR56	Rongfeng-B	IR20
Other	Chujing-28 (Yunnan super rice)	Chujing-28	Liaojing-1	Kongyu-131	R302	Changlijing-8 (Qianqian)	Ningjing-39	Peiai-64S	Chujing-29	P88S	Qianchonglang-1	LPHT001082	H353	H105	H505	5438-Z612(2023-03)	10569-21CRZ0331	Liushayouzhan
[truncated: 248 more columns]

## Sheet: Table S4
Table S4. Information of strains and sequence IDs for phylogenetic analysis.
Accession Number	Code	Country of origins
DQ855953	G-1	United States
DQ855954	G-233	Burkina Faso
DQ855955	G-78	Philippines
DQ855956	G-213	Japan
AB607333	PO-02-7306	Indonesia (Jawa Barat)
AB607335	Y93-245c-2	China (Yunnan)
AB607337	Ken54-04	Japan (Gifua)
AB607338	PO-12-7301-2	Indonesia (Lampung)
AB607339	PO-02-7306	Indonesia (Jawa Barat)
AB607341	KANSV1-4-1	Japan (Kanagawa)
AB607344	Br29	Brazil (Sao Paulo)
AB607345	Br36	Brazil (Parana)
FJ842861	91A38	U.S.A
FJ842862	80F1	U.S.A
FJ842863	ZN41	U.S.A
FJ842864	ZN49	U.S.A
FJ842865	China20	China
FJ842866	PTr24	U.S.A
FJ842867	85M5	U.S.A
FJ842868	49D	U.S.A
FJ842869	C12	Colombia
FJ842870	ZN39	U.S.A
FJ842871	92M3	U.S.A
FJ842872	ZN11	U.S.A
FJ842873	91T59	U.S.A
FJ842874	75A19	U.S.A
FJ842875	A119	U.S.A
FJ842876	ZN27	U.S.A
FJ842877	SEF6	U.S.A
FJ842878	CG3	U.S.A
FJ842879	X25	U.S.A
FJ842880	X54	U.S.A
FJ842881	Z04	U.S.A
FJ842882	91A55	U.S.A
FJ842883	91A17	U.S.A
FJ842884	92A8	U.S.A
FJ842885	81F3	U.S.A
FJ842886	SEF9	U.S.A
FJ842887	ZN25	U.S.A
FJ842888	93L6	U.S.A
FJ842889	ZN62	U.S.A
FJ842890	RP44	Philippines
FJ842891	FC23	Colombia
FJ842892	RP9	Philippines
FJ842893	IN24	India
FJ842894	IN46	India
FJ842895	SEF10	U.S.A
FJ842896	SEF11	U.S.A
FJ842897	93L29	U.S.A
FJ842898	PTr25	U.S.A
EU055560	LP4	China
EU055561	LP5	China
EU055562	WJ1	China
EU055563	WJ7	China
EU055564	WJ22	China
EU055565	WJ25	China
EU055566	WJ32	China
EU055567	YC21	China
EU055568	YC26	China
EU055569	YC35	China
JQ409300	TS2.3	Thailand (Ubonratchathani)
JQ409301	TS13.2	Thailand (Sungkon, Nongkrai)
JQ409302	TS16.1	Thailand (Pen, Udonthani)
JQ409303	TS16.2	Thailand (Pen, Udonthani)
JQ409304	TS17.2	Thailand (Jaturat, Chaiyapoom)
JQ409305	TS19.2	Thailand (Gudjub, Udonthani)
JQ409306	TS20.2	Thailand (Nonghan, Udonthani)
JQ409307	TS21.2	Thailand (Sawangdandin, Udonthani)
JQ409308	TS22.1	Thailand (Tungfon, Udonthani)
JQ409309	TS23.2	Thailand (Banphou, Udonthani)
JQ409310	TS24.1	Thailand (Chaiyapoom)
JQ409311	TS25.1	Thailand (Gumpawape, Udonthani)
JQ409312	TS32.1	Thailand (Pornjarern, Nongkrai)
JQ409313	BCC100	Thailand (Srakaew)
JQ409314	BCC301	Thailand (Srisaked)
JQ409315	BCC302	Thailand (Srisaked)
JQ409316	BCC459	Thailand (Lampang)
JQ409317	BCC551	Thailand (Nakornratchasima)
JQ409318	BCC581	Thailand (Nakornratchasima)
JQ409319	BCC732	Thailand (Kampangpet)
JQ409320	BCC760	Thailand (Kampangpet)
JQ409321	BCC812	Thailand (Chiangrai)
JQ409322	BCC837	Thailand (Surin)
JQ409323	BCC941	Thailand (Lampang)
JQ409324	BCC945	Thailand (Chiangmai)
JQ409325	BCC971	Thailand (Nan)
JQ409326	BCC985	Thailand (Srisaked)
JQ409327	BCC993	Thailand (Buriram)
JQ409328	BCC1108	Thailand (Ubonratchathani)
JQ409329	BCC1109	Thailand (Ubonratchathani)
AF207841	O-137	China
H1	21JX003	China (Jiangxi)
H2	21TX120	China (Hunan)
H3	22YN187	China (Yunnan)
H4	22YN208	China (Yunnan)
H5	23BS086	China (Yunnan)
H6	22QL056	China (Sichuan)
H7	22ES111	China (Hubei)
H8	21JH077	China (Hunan)
H9	22YN200	China (Yunnan)
H10	22ZY004	China (Guizhou)
H11	22ZY016	China (Guizhou)
H12	22ZY074	China (Guizhou)
H13	22YN111	China (Yunnan)
H14	22YN118	China (Yunnan)
H15	21XX005	China (Hunan)
H16	21XX012	China (Hunan)
H17	21XX048	China (Hunan)
H18	22YN101	China (Yunnan)
H19	22YN143	China (Yunnan)
H20	22YN216	China (Yunnan)
H21	22YN189	China (Yunnan)
H22	22YN230	China (Yunnan)			`
H23	22HF071	China (Anhui)
H24	22HF066	China (Anhui)
H25	22YN191	China (Yunnan)
H26	22YN192	China (Yunnan)
H27	22YN196	China (Yunnan)
H28	22YN185	China (Yunnan)

## Sheet: Table S5
Table S5. The virulence of different AVR-Pita1 haplotypes to PtrA.
Haplotype	Strains	Collection year	City/prefecture	County/district	Abbreviation	Ecological zone	Disease scale
WT	21LY049	2021	Changsha	Liuyang	LY	The middle and lower reaches of the Yangtze River	0
WT	21YC073	2021	Ya'an	Yucheng	YC	The upper reaches of the Yangtze River	0
H1	21LY029	2021	Changsha	Liuyang	LY	The middle and lower reaches of the Yangtze River	0
H2	21LY027	2021	Changsha	Liuyang	LY	The middle and lower reaches of the Yangtze River	0
H3	21LY112	2021	Changsha	Liuyang	LY	The middle and lower reaches of the Yangtze River	8
H3	21YC001	2021	Ya'an	Yucheng	YC	The upper reaches of the Yangtze River	8
H3	21YC003	2021	Ya'an	Yucheng	YC	The upper reaches of the Yangtze River	8
H3	21ZJ012	2021	Hangzhou	Lin'an	LA	The middle and lower reaches of the Yangtze River	8
H4	21SH004	2021	Longyan	Shanghang	SH	South China	0
H5	23SD086	2023	Baoshan	Shidian	SD	The upper reaches of the Yangtze River	0
H6	22QL035	2022	Chengdu	Qionglai	QL	The upper reaches of the Yangtze River	7
H7	21CX008	2021	Wuzhou	Cenxi	CX	South China	0
H8	21JH055	2021	Yongzhou	Jianghua	JH	The middle and lower reaches of the Yangtze River	2
H9	22PE102	2022	Pu'er	/	PE	The upper reaches of the Yangtze River	1
H10	22MT007	2022	Zunyi	Meitan	MT	The upper reaches of the Yangtze River	1
H11	22MT036	2022	Zunyi	Meitan	MT	The upper reaches of the Yangtze River	1
H12	22MT079	2022	Zunyi	Meitan	MT	The upper reaches of the Yangtze River	2
H13	22PE111	2022	Pu'er	/	PE	The upper reaches of the Yangtze River	0
H14	22PE118	2022	Pu'er	/	PE	The upper reaches of the Yangtze River	0
H15	21FH005	2021	Xiangxi	Fenghuang	FH	Wuling Mountainous Area	0
H16	21FH012	2021	Xiangxi	Fenghuang	FH	Wuling Mountainous Area	0
H17	21FH014	2021	Xiangxi	Fenghuang	FH	Wuling Mountainous Area	0
H18	22PE101	2022	Pu'er	/	PE	The upper reaches of the Yangtze River	0
H19	22PE143	2022	Pu'er	/	PE	The upper reaches of the Yangtze River	0
H20	22PE216	2022	Pu'er	/	PE	The upper reaches of the Yangtze River	0
H21	22PE217	2022	Pu'er	/	PE	The upper reaches of the Yangtze River	0
H22	22PE230	2022	Pu'er	/	PE	The upper reaches of the Yangtze River	0
H23	22HF023	2022	Hefei	/	HF	The middle and lower reaches of the Yangtze River	7
H24	22HF066	2022	Hefei	/	HF	The middle and lower reaches of the Yangtze River	7
H25	22PE191	2022	Pu'er	/	PE	The upper reaches of the Yangtze River	0
H26	22PE192	2022	Pu'er	/	PE	The upper reaches of the Yangtze River	0
H27	22PE196	2022	Pu'er	/	PE	The upper reaches of the Yangtze River	0
H28	22PE185	2022	Pu'er	/	PE	The upper reaches of the Yangtze River	0
